# Supplementary material for: Insulator-based loops mediate the spreading of H3K27me3 over distant micro-domains repressing euchromatin genes
Source: Genome Biol. 2020 Aug 3;21:193. doi: 10.1186/s13059-020-02106-z (PMC7397589; doi:10.1186/s13059-020-02106-z)
Supplement: Supplementary file 3 — Additional file 3: Table S2. List of genes associated with the binding sites of insulator proteins. [file 13059_2020_2106_MOESM3_ESM.xlsx]

## Sheet: Feuil1
Nom primer	sequence
Primers microdomains H3K27me3
mD_1_F	GCCGGGGAAAAGAAACATCA
mD_1_R	GTCTACGACTGACCCACTGA
mD_4_F	GCGAGGCGTTGTTACATCAT
mD_4_R	CATTCCCTTCATCTGCGCC
mD_6_F	CCTGGCCATTTTCGATCTGT
mD_6_R	GCCTCCGTTCAAAGCGTATA
mD_11_F	ATCACCCTGGATAAACGGCT
mD_11_R	TGTCGTCGTGAGCCATCTTA
mD_12_F	AATCAGGCCAAAATCAGAGC
mD_12_R	CATGGCCACATACATTCGTC
mD_22_F	GCTGGTCTTCCTGTCTGGAG
mD_22_R	GCCGAGGTTGTTTGTGATTT
mD_26_F	CACGATCCTCGGATTTTGTT
mD_26_R	ATCGAATTGAAACGGATTGG
mD_28_F	GCTAAGTGGGGAACAGGATG
mD_28_R	CGAAAAGGATGGCCATAAAA
mD_30_F	AACAGAGGCTGTTTCCGAGA
mD_30_R	CGACAAAAACTCCATCTTTATCTG
mD_33_F	GACGATGGTGCCTACCTGAC
mD_33_R	GGAAACGCGTTCTCTCAAAT
mD_35_F	GCAACTCGAGGGGGAAAC
mD_35_R	CCAGCAAGATGTTTCTACGC
mD_36_F	GATCTGGGAACAGCAGTCG
mD_36_R	CTGCTATGATTGTCCAGAGTCG
mD_37_F	ATGGATAACCGCAGTTTGGT
mD_37_R	ATTGAGAGCCTCAGGAGCTG
mD_38_F	GAGGGTTAAAGCCACACCAA
mD_38_R	GGCCGCTCTCTTTCTCTCTC
mD_40_F	ATACAATCCAATCCCGTCCA
mD_40_R	TCAATGGCAATGACTTGGAG
mD_41_F	GACCTTGCATGTCTTCTTTCG
mD_41_R	GATCAATCTGGTGCTGGACA
Intergene_A_FP	CCAGAGCAATGCACAAAATTAGC
Intergene_A_RP	TGGCAGCCAGTAGAAAGACT
Intergene_C_FP	GAACCTCAACTAATGCGCCA
Intergene_C_RP	GAATGCCCTTCCTCAGTCAT
Primers Transcription in vitro T7 pour dsRNA
New-Beaf-T7-F	GGAATTCTAATACGACTCACTATAGGGAGAATGGACAAAACCGTGCGGATTACC
New-Beaf-T7-R	GGAATTCTAATACGACTCACTATAGGGAGATAACTACTCATCCTTGGCAAGCGT
T7-CP190-F	GGAATTCTAATACGACTCACTATAGGGAGAattagcattccgtcgtaccg
T7-CP190-R	GGAATTCTAATACGACTCACTATAGGGAGAaatctctttgcgctgctcat
Rad21-1-F	GGAATTCTAATACGACTCACTATAGGGAGActttgaggacttctcgagtgttgt
Rad21-1-R	GGAATTCTAATACGACTCACTATAGGGAGAttgaaacgccattgtcacttagta
Rad21-2-F	GGAATTCTAATACGACTCACTATAGGGAGAaccaggcatggtcgacttac
Rad21-2-R	GGAATTCTAATACGACTCACTATAGGGAGAaccatccaatcgagaaccag
Luc	GGAATTCTAATACGACTCACTATAGGGAGAcattccggatactgcgattt
Luc	GGAATTCTAATACGACTCACTATAGGGAGActctctgattaacgcccagc
Primers RT-qPCR expression
Beaf-F	GATGAGTAGGCGGTCCATTA
Beaf-R	GATTACGACACGCTGATTTGC
qPCR-CP190-F	ACACAATGAGCCGAACATCA
qPCR-CP190-R	AGGCTTGTCTGTGCTGGTCT
Rad21
Rad21
GAPDH2-F	GGGTGCGTCCTATGATGAAA
GAPDH2-R	ATCGGTAGAAACGACCTCCT
Actin-F	TTCACCACCACCGCTGAGCG
Actin-R	GGCCATCTCCTGCTCAAAGTC
