# Supplementary material for: Insulator-based loops mediate the spreading of H3K27me3 over distant micro-domains repressing euchromatin genes
Source: Genome Biol. 2020 Aug 3;21:193. doi: 10.1186/s13059-020-02106-z (PMC7397589; doi:10.1186/s13059-020-02106-z)
Supplement: Supplementary file 4 — Additional file 4: Table S3. List of oligos used in this study. [file 13059_2020_2106_MOESM4_ESM.xlsx]

## Sheet: Table_S2_dm6.csv
	seqnames	start	end	width	strand	gene_id	mDOM	BEAF	CTCF	CP190	GAF	COH	DREF	Up.reg..RNAseq.	FBgnID	gene_name
1	2R	12037306	12037306	1	+	FBgn0010339	0	1	0	1	0	0	0	1	FBgn0010339	upstream of RpIII128
2	3R	14125544	14125544	1	-	FBgn0010340	0	0	0	1	0	0	0	0	FBgn0010340	upstream of RpII140
3	3R	18242531	18242531	1	+	FBgn0020238	0	1	0	1	0	0	1	0	FBgn0020238	CG31196 gene product from transcript CG31196-RD
4	2R	10099677	10099677	1	+	FBgn0004907	0	1	0	1	0	0	0	1	FBgn0004907	CG17870 gene product from transcript CG17870-RE
5	2R	20111511	20111511	1	+	FBgn0004364	0	0	0	1	1	1	0	0	FBgn0004364	18 wheeler
6	3L	13994231	13994231	1	+	FBgn0250848	1	1	0	1	0	0	0	0	FBgn0250848	26-29kD-proteinase
7	3L	1351116	1351116	1	+	FBgn0029514	0	1	0	1	0	0	1	0	FBgn0029514	CG9166 gene product from transcript CG9166-RA
8	3R	24108949	24108949	1	-	FBgn0053100	0	1	0	1	0	0	0	0	FBgn0053100	eIF4E-Homologous Protein
9	2R	19067155	19067155	1	+	FBgn0004168	0	0	0	0	1	1	0	0	FBgn0004168	5-hydroxytryptamine (serotonin) receptor 1A
10	3R	4612875	4612875	1	+	FBgn0087012	0	0	0	0	0	0	0	1	FBgn0087012	5-hydroxytryptamine (serotonin) receptor 2A
11	3R	31016847	31016847	1	-	FBgn0004573	0	0	0	0	1	0	0	0	FBgn0004573	5-hydroxytryptamine (serotonin) receptor 7
12	3R	25045135	25045135	1	-	FBgn0259178	1	0	0	0	0	0	0	0	FBgn0259178	CG42283 gene product from transcript CG42283-RB
13	2R	19766278	19766278	1	-	FBgn0053353	0	0	0	0	0	0	0	0	FBgn0053353	5S ribosomal RNA
14	2R	19765909	19765909	1	-	FBgn0053354	0	0	0	0	0	0	0	0	FBgn0053354	5S ribosomal RNA
15	2R	19764782	19764782	1	-	FBgn0053357	0	0	0	0	0	0	0	0	FBgn0053357	5S ribosomal RNA
16	2R	19764423	19764423	1	-	FBgn0053358	0	0	0	0	0	0	0	0	FBgn0053358	5S ribosomal RNA
17	2R	19761101	19761101	1	-	FBgn0053367	0	0	0	0	0	0	0	0	FBgn0053367	5S ribosomal RNA
18	2R	19760725	19760725	1	-	FBgn0053368	0	0	0	0	0	0	0	0	FBgn0053368	5S ribosomal RNA
19	2R	19750012	19750012	1	-	FBgn0053397	0	0	0	0	0	0	0	0	FBgn0053397	5S ribosomal RNA
20	2R	19742637	19742637	1	-	FBgn0053417	0	0	0	0	0	0	0	0	FBgn0053417	5S ribosomal RNA
21	2R	19742271	19742271	1	-	FBgn0053418	0	0	0	0	0	0	0	0	FBgn0053418	5S ribosomal RNA
22	2R	19731902	19731902	1	-	FBgn0053446	0	0	0	0	0	0	0	0	FBgn0053446	5S ribosomal RNA
23	2R	19730055	19730055	1	-	FBgn0053451	0	0	0	0	0	0	0	0	FBgn0053451	5S ribosomal RNA
24	2R	19729696	19729696	1	-	FBgn0053452	0	0	0	0	0	0	0	0	FBgn0053452	5S ribosomal RNA
25	3R	5376754	5376754	1	+	FBgn0041707	0	0	0	0	0	0	0	0	FBgn0041707	CG1168 gene product from transcript CG1168-RB
26	2R	22136989	22136989	1	+	FBgn0000008	0	0	0	0	1	0	0	0	FBgn0000008	arc
27	3L	17023741	17023741	1	-	FBgn0011293	0	1	0	0	0	0	0	0	FBgn0011293	antennal protein 10
28	2L	13021307	13021307	1	-	FBgn0028965	0	0	0	1	0	0	0	1	FBgn0028965	CG9933 gene product from transcript CG9933-RA
29	X	1274649	1274649	1	-	FBgn0028550	0	1	0	1	0	0	0	0	FBgn0028550	Activating transcription factor 3
30	2L	1329161	1329161	1	+	FBgn0011294	0	0	0	0	0	0	0	0	FBgn0011294	antennal protein 5
31	X	1695889	1695889	1	-	FBgn0023130	0	1	0	1	0	0	1	0	FBgn0023130	CG3771 gene product from transcript CG3771-RC
32	2L	17477888	17477888	1	-	FBgn0027885	0	1	0	1	0	0	0	0	FBgn0027885	CG6582 gene product from transcript CG6582-RA
33	2L	8381764	8381764	1	-	FBgn0027094	0	1	0	1	0	0	0	0	FBgn0027094	Alanyl-tRNA synthetase
34	3L	5146098	5146098	1	+	FBgn0028962	0	0	0	1	1	0	0	1	FBgn0028962	Alanyl-tRNA synthetase, mitochondrial
35	X	15844136	15844136	1	-	FBgn0027093	0	1	0	1	0	0	0	1	FBgn0027093	Arginyl-tRNA synthetase
36	2L	19131954	19131954	1	-	FBgn0086443	0	1	0	1	0	0	1	1	FBgn0086443	Asparaginyl-tRNA synthetase
37	2R	12877004	12877004	1	+	FBgn0002069	0	1	0	1	0	0	1	1	FBgn0002069	Aspartyl-tRNA synthetase
38	2R	16143150	16143150	1	+	FBgn0027091	0	1	0	1	0	0	0	1	FBgn0027091	Cysteinyl-tRNA synthetase
39	3R	25265735	25265735	1	-	FBgn0027090	1	1	0	1	0	0	0	1	FBgn0027090	Glutaminyl-tRNA synthetase
40	3R	23958395	23958395	1	-	FBgn0005674	0	1	0	1	0	0	0	0	FBgn0005674	Glutamyl-prolyl-tRNA synthetase
41	3L	15095142	15095142	1	+	FBgn0027088	0	1	0	1	1	0	1	0	FBgn0027088	Glycyl-tRNA synthetase
42	X	18515399	18515399	1	+	FBgn0027087	0	0	1	1	0	0	0	1	FBgn0027087	Histidyl-tRNA synthetase
43	3L	22288665	22288665	1	+	FBgn0027086	0	1	0	1	1	0	1	0	FBgn0027086	Isoleucyl-tRNA synthetase
44	3L	4825853	4825853	1	+	FBgn0027085	0	1	1	1	0	1	0	0	FBgn0027085	Leucyl-tRNA synthetase, mitochondrial
45	X	9608884	9608884	1	-	FBgn0027084	0	1	1	1	0	0	0	1	FBgn0027084	Lysyl-tRNA synthetase
46	3R	14259986	14259986	1	-	FBgn0027083	0	0	0	0	0	0	0	1	FBgn0027083	Methionyl-tRNA synthetase, mitochondrial
47	2R	13968347	13968347	1	+	FBgn0020766	0	1	1	1	0	0	1	1	FBgn0020766	NA
48	3L	2651850	2651850	1	-	FBgn0027082	1	0	0	0	0	0	0	1	FBgn0027082	Prolyl-tRNA synthetase, mitochondrial
49	3R	15340685	15340685	1	+	FBgn0021750	0	0	0	0	0	0	0	0	FBgn0021750	Seryl-tRNA synthetase, mitochondrial
50	2L	12103734	12103734	1	+	FBgn0027081	0	0	0	1	0	0	0	0	FBgn0027081	Threonyl-tRNA synthetase
51	3R	9266948	9266948	1	-	FBgn0010803	0	1	0	1	0	0	1	1	FBgn0010803	Tryptophanyl-tRNA synthetase
52	3L	16419302	16419302	1	-	FBgn0027080	0	0	0	1	0	0	0	1	FBgn0027080	Tyrosyl-tRNA synthetase
53	2R	13198850	13198850	1	+	FBgn0027079	0	1	0	1	0	0	0	1	FBgn0027079	Valyl-tRNA synthetase
54	3L	9423253	9423253	1	+	FBgn0023129	0	0	0	1	1	0	0	0	FBgn0023129	astray
55	3R	16830045	16830045	1	-	FBgn0000014	0	0	0	1	1	0	0	0	FBgn0000014	abdominal A
56	3R	16972236	16972236	1	-	FBgn0000015	0	0	0	0	0	0	0	0	FBgn0000015	Abdominal B
57	3R	14122420	14122420	1	-	FBgn0020510	0	0	0	1	0	0	0	1	FBgn0020510	Abelson interacting protein
58	3L	16647882	16647882	1	-	FBgn0000017	0	1	0	1	1	0	0	1	FBgn0000017	Abl tyrosine kinase
59	2L	10975273	10975273	1	-	FBgn0000018	0	0	0	0	0	0	0	0	FBgn0000018	abnormal oocyte
60	3R	4233043	4233043	1	+	FBgn0015331	0	1	0	1	0	0	0	1	FBgn0015331	abstrakt
61	X	370031	370031	1	+	FBgn0000022	0	0	0	0	0	0	0	0	FBgn0000022	achaete
62	X	15554278	15554278	1	-	FBgn0022710	1	0	0	0	1	0	0	0	FBgn0022710	Adenylyl cyclase 35C
63	2L	21632587	21632587	1	+	FBgn0023416	0	0	0	0	0	0	0	0	FBgn0023416	CG1506 gene product from transcript CG1506-RA
64	3L	19939287	19939287	1	+	FBgn0004852	0	0	0	0	1	0	0	0	FBgn0004852	Adenylyl cyclase 76E
65	3L	21171930	21171930	1	-	FBgn0024150	0	0	0	1	0	0	0	0	FBgn0024150	Adenylyl cyclase 78C
66	3L	21280243	21280243	1	-	FBgn0012034	0	1	0	1	1	0	0	0	FBgn0012034	Acetyl Coenzyme A synthase
67	3R	13259518	13259518	1	-	FBgn0000024	0	0	0	1	1	0	0	0	FBgn0000024	Acetylcholine esterase
68	2L	8521933	8521933	1	+	FBgn0016122	0	0	0	0	0	0	0	0	FBgn0016122	Angiotensin-converting enzyme-related
69	3R	31794089	31794089	1	+	FBgn0027620	0	1	0	1	1	0	0	0	FBgn0027620	ATP-dependent chromatin assembly factor large subunit
70	2R	12515051	12515051	1	-	FBgn0033749	0	1	0	1	0	1	1	1	FBgn0033749	achintya
71	X	15378454	15378454	1	-	FBgn0000028	0	0	0	0	0	0	0	0	FBgn0000028	abnormal chemosensory jump 6
72	2L	21168616	21168616	1	+	FBgn0010100	0	0	0	1	0	0	0	1	FBgn0010100	Aconitase
73	2R	21389396	21389396	1	+	FBgn0034629	0	0	0	0	0	0	0	0	FBgn0034629	acyl-Coenzyme A oxidase at 57D distal
74	2R	21386354	21386354	1	+	FBgn0034628	0	1	0	1	1	0	0	0	FBgn0034628	acyl-Coenzyme A oxidase at 57D proximal
75	2L	7741542	7741542	1	-	FBgn0014454	0	0	0	0	0	0	0	0	FBgn0014454	Adult cuticle protein 1
76	2L	3693889	3693889	1	-	FBgn0051779	0	0	0	0	0	0	0	0	FBgn0051779	Accessory gland protein 24A4
77	2L	5893896	5893896	1	-	FBgn0002855	0	0	0	0	0	1	0	0	FBgn0002855	Accessory gland protein 26Aa
78	2L	5892862	5892862	1	-	FBgn0002856	0	0	0	0	0	0	0	0	FBgn0002856	Accessory gland protein 26Ab
79	2L	8393222	8393222	1	-	FBgn0015583	0	0	0	0	0	1	0	0	FBgn0015583	Accessory gland protein 29AB
80	2L	11015642	11015642	1	+	FBgn0023415	0	0	0	0	0	0	0	0	FBgn0023415	Accessory gland protein 32CD
81	2L	18359026	18359026	1	-	FBgn0011559	0	0	0	0	0	0	0	0	FBgn0011559	Accessory gland protein 36DE
82	2R	16748572	16748572	1	-	FBgn0034152	0	0	0	0	0	0	0	0	FBgn0034152	Accessory gland protein 53C14a
83	2R	16749447	16749447	1	-	FBgn0034153	0	0	0	0	0	0	0	0	FBgn0034153	Accessory gland protein 53C14b
84	2R	16751469	16751469	1	-	FBgn0053530	0	0	0	0	0	0	0	0	FBgn0053530	Accessory gland protein 53C14c
85	2R	16750322	16750322	1	-	FBgn0015584	0	0	0	0	0	0	0	0	FBgn0015584	Accessory gland protein 53Ea
86	2R	17133458	17133458	1	+	FBgn0083936	0	0	0	0	0	0	0	0	FBgn0083936	Accessory gland protein 54A1
87	3L	2739750	2739750	1	+	FBgn0020509	0	0	0	0	0	0	0	0	FBgn0020509	Accessory gland protein 62F
88	3L	3816354	3816354	1	-	FBgn0015585	0	0	0	0	0	0	0	0	FBgn0015585	Accessory gland protein 63F
89	3L	6152745	6152745	1	-	FBgn0020765	0	0	0	0	0	0	0	0	FBgn0020765	Adult cuticle protein 65Aa
90	3L	13301635	13301635	1	+	FBgn0003034	0	0	0	1	0	0	0	0	FBgn0003034	Sex Peptide
91	3L	19052026	19052026	1	-	FBgn0015586	0	0	0	0	0	0	0	0	FBgn0015586	Accessory gland protein 76A
92	3R	24228975	24228975	1	+	FBgn0002863	0	0	0	0	0	0	0	0	FBgn0002863	Accessory gland protein 95EF
93	3R	29993408	29993408	1	-	FBgn0000032	0	1	0	0	0	0	0	0	FBgn0000032	Acid phosphatase 1
94	2R	6015685	6015685	1	-	FBgn0000043	0	1	0	1	0	0	0	1	FBgn0000043	Actin 42A
95	2R	20944028	20944028	1	+	FBgn0000044	0	0	0	0	1	0	0	0	FBgn0000044	Actin 57B
96	X	5900861	5900861	1	+	FBgn0000042	0	0	0	1	0	0	0	1	FBgn0000042	Actin 5C
97	3L	21985210	21985210	1	+	FBgn0000045	0	0	0	0	0	1	0	0	FBgn0000045	Actin 79B
98	3R	13425985	13425985	1	+	FBgn0000046	0	0	0	1	0	0	0	0	FBgn0000046	Actin 87E
99	3R	15439988	15439988	1	+	FBgn0000047	0	0	0	0	0	0	0	0	FBgn0000047	Actin 88F
100	4	1084792	1084792	1	-	FBgn0024913	0	1	0	1	0	0	0	0	FBgn0024913	Activin-beta
101	X	2042311	2042311	1	-	FBgn0000667	1	1	0	1	0	0	0	0	FBgn0000667	alpha actinin
102	3R	16977795	16977795	1	-	FBgn0015008	0	0	0	1	0	0	0	0	FBgn0015008	alpha actinin 3
103	X	15737120	15737120	1	-	FBgn0011741	1	0	0	1	0	0	0	1	FBgn0011741	Actin-related protein 6
104	2L	12921091	12921091	1	+	FBgn0040510	0	0	0	0	0	1	0	0	FBgn0040510	CG17176 gene product from transcript CG17176-RG
105	2L	12916814	12916814	1	+	FBgn0040509	0	0	0	0	0	1	0	0	FBgn0040509	CG17174 gene product from transcript CG17174-RA
106	2L	12912530	12912530	1	+	FBgn0040508	0	0	0	0	0	1	0	0	FBgn0040508	CG5983 gene product from transcript CG5983-RB
107	3L	2237608	2237608	1	+	FBgn0040507	0	0	1	1	0	1	0	0	FBgn0040507	CG5712 gene product from transcript CG5712-RB
108	2L	12925611	12925611	1	+	FBgn0040506	0	0	0	0	0	0	0	0	FBgn0040506	CG17178 gene product from transcript CG17178-RB
109	2L	13912139	13912139	1	+	FBgn0025115	0	0	0	0	0	0	0	0	FBgn0025115	Acylphosphatase
110	3R	15792739	15792739	1	+	FBgn0038363	0	1	1	1	0	0	0	1	FBgn0038363	Acylphosphatase 2
111	3R	9065183	9065183	1	+	FBgn0037661	0	1	0	1	0	0	0	1	FBgn0037661	Adenosine deaminase
112	3R	8240512	8240512	1	-	FBgn0037555	0	1	0	1	1	0	0	0	FBgn0037555	transcriptional Adaptor 2b
113	2R	9968960	9968960	1	+	FBgn0027619	1	1	0	1	0	0	0	0	FBgn0027619	CG12131 gene product from transcript CG12131-RA
114	X	1773719	1773719	1	+	FBgn0026086	0	1	0	1	0	0	1	0	FBgn0026086	Adenosine deaminase acting on RNA
115	2L	13811474	13811474	1	-	FBgn0028658	0	1	0	0	0	0	0	0	FBgn0028658	Adenosine deaminase, tRNA-specific 1
116	2L	6045970	6045970	1	-	FBgn0000052	0	0	0	1	0	0	0	1	FBgn0000052	adenosine 2
117	2L	7023940	7023940	1	-	FBgn0000053	0	0	0	1	1	0	0	0	FBgn0000053	adenosine 3
118	X	12760618	12760618	1	-	FBgn0020513	0	0	0	1	1	0	0	0	FBgn0020513	CG3989 gene product from transcript CG3989-RB
119	2R	6662270	6662270	1	+	FBgn0000054	0	1	1	1	0	1	1	0	FBgn0000054	NA
120	3L	17764158	17764158	1	-	FBgn0036752	0	0	0	1	1	1	0	1	FBgn0036752	Adenosine deaminase-related growth factor A
121	3L	17750588	17750588	1	-	FBgn0036751	0	0	0	0	0	1	0	0	FBgn0036751	Adenosine deaminase-related growth factor B
122	3R	13706757	13706757	1	+	FBgn0038173	0	0	0	0	0	0	0	0	FBgn0038173	Adenosine deaminase-related growth factor C
123	3R	13705458	13705458	1	-	FBgn0038172	0	0	0	0	0	0	0	0	FBgn0038172	Adenosine deaminase-related growth factor D
124	2R	14658755	14658755	1	-	FBgn0033952	0	0	0	0	0	1	0	0	FBgn0033952	Adenosine deaminase-related growth factor E
125	2L	14615555	14615555	1	+	FBgn0000055	0	0	0	0	0	0	0	0	FBgn0000055	Alcohol dehydrogenase
126	2L	14615555	14615555	1	+	FBgn0000056	0	0	0	0	0	0	0	0	FBgn0000056	Adh-related
127	3L	12204082	12204082	1	-	FBgn0022709	0	0	0	0	0	0	0	0	FBgn0022709	Adenylate kinase 1
128	2R	24024198	24024198	1	+	FBgn0022708	0	1	0	1	0	0	1	0	FBgn0022708	NA
129	3R	10889588	10889588	1	-	FBgn0042094	0	0	0	1	1	0	0	1	FBgn0042094	Adenylate kinase 3
130	3R	30149606	30149606	1	-	FBgn0039747	0	0	0	0	0	0	0	0	FBgn0039747	Adenosine receptor
131	2R	18151704	18151704	1	+	FBgn0000057	0	0	0	1	0	0	0	0	FBgn0000057	adipose
132	2R	7245758	7245758	1	-	FBgn0026602	0	0	0	1	1	0	0	0	FBgn0026602	CG1851 gene product from transcript CG1851-RA
133	3L	21433422	21433422	1	+	FBgn0005694	0	1	0	1	0	0	0	1	FBgn0005694	Adult enhancer factor 1
134	2R	17786137	17786137	1	+	FBgn0026309	0	1	0	0	0	0	0	0	FBgn0026309	adrift
135	X	14786551	14786551	1	-	FBgn0015010	0	0	0	0	0	0	0	0	FBgn0015010	Antigen 5-related
136	X	14784052	14784052	1	-	FBgn0020508	0	0	0	0	0	0	0	0	FBgn0020508	Antigen 5-related 2
137	3L	4254306	4254306	1	-	FBgn0041171	0	1	0	1	1	1	0	1	FBgn0041171	archipelago
138	3L	15554113	15554113	1	+	FBgn0087035	0	1	0	1	0	0	0	1	FBgn0087035	Argonaute 2
139	3L	23554593	23554593	1	+	FBgn0250816	1	0	0	0	0	1	0	0	FBgn0250816	Argonaute 3
140	3R	6660100	6660100	1	-	FBgn0024912	0	1	1	1	1	0	0	1	FBgn0024912	O-6-alkylguanine-DNA alkyltransferase
141	X	15450261	15450261	1	+	FBgn0014455	0	1	0	1	1	0	0	1	FBgn0014455	Adenosylhomocysteinase
142	3R	16982183	16982183	1	-	FBgn0015011	0	0	0	1	0	0	0	0	FBgn0015011	Adenosylhomocysteinase like 2
143	2L	8415690	8415690	1	+	FBgn0027932	0	0	0	1	0	0	0	0	FBgn0027932	A kinase anchor protein 200
144	3L	4141467	4141467	1	+	FBgn0004552	0	0	0	0	0	0	0	0	FBgn0004552	Adipokinetic hormone
145	3R	16099216	16099216	1	+	FBgn0010379	0	1	0	1	1	0	0	1	FBgn0010379	CG4006 gene product from transcript CG4006-RE
146	2L	378112	378112	1	+	FBgn0000061	0	0	0	0	0	0	0	0	FBgn0000061	aristaless
147	2R	23964767	23964767	1	+	FBgn0020764	0	0	0	0	0	0	0	1	FBgn0020764	Aminolevulinate synthase
148	3L	18502557	18502557	1	-	FBgn0036789	0	0	0	0	0	0	0	0	FBgn0036789	Allatostatin C receptor 2
149	3R	17671271	17671271	1	+	FBgn0000063	0	0	0	1	0	0	0	1	FBgn0000063	Monopolar spindle 1
150	3R	26261591	26261591	1	-	FBgn0000064	0	0	0	1	1	0	0	0	FBgn0000064	Aldolase
151	2R	7477162	7477162	1	-	FBgn0010548	1	0	0	0	0	0	0	0	FBgn0010548	Aldehyde dehydrogenase type III
152	3L	11164971	11164971	1	+	FBgn0052076	1	0	0	0	0	0	0	0	FBgn0052076	Alpha 3 glucosyltransferase
153	2L	8997379	8997379	1	-	FBgn0013746	0	1	0	1	0	0	0	1	FBgn0013746	CG9556 gene product from transcript CG9556-RD
154	3R	27700245	27700245	1	-	FBgn0086346	0	0	0	1	1	0	0	0	FBgn0086346	ALG-2 interacting protein X
155	2R	16640011	16640011	1	-	FBgn0040505	0	0	0	0	0	0	0	0	FBgn0040505	Anaplastic lymphoma kinase
156	X	15859487	15859487	1	-	FBgn0065035	0	1	0	1	0	0	1	0	FBgn0065035	CG33250 gene product from transcript CG33250-RB
157	3R	29591820	29591820	1	+	FBgn0086361	0	1	1	1	1	0	1	0	FBgn0086361	alphabet
158	2L	3023141	3023141	1	-	FBgn0031491	0	1	0	0	0	0	0	1	FBgn0031491	CG17223 gene product from transcript CG17223-RA
159	3R	25832249	25832249	1	+	FBgn0039378	0	0	0	0	0	0	0	0	FBgn0039378	CG5878 gene product from transcript CG5878-RB
160	3L	23338100	23338100	1	-	FBgn0010215	1	1	0	1	0	1	0	0	FBgn0010215	alpha Catenin
161	3L	1645199	1645199	1	-	FBgn0025725	0	0	0	1	0	0	0	0	FBgn0025725	Coat Protein (coatomer) alpha
162	3R	7549122	7549122	1	-	FBgn0015568	0	1	0	1	1	0	0	0	FBgn0015568	alpha-Esterase-1
163	3R	7493914	7493914	1	-	FBgn0015569	0	1	0	1	0	0	0	0	FBgn0015569	alpha-Esterase-10
164	3R	7541811	7541811	1	+	FBgn0015570	0	0	0	0	1	0	0	0	FBgn0015570	alpha-Esterase-2
165	3R	7541627	7541627	1	-	FBgn0015571	0	0	0	0	1	0	0	0	FBgn0015571	alpha-Esterase-3
166	3R	7538611	7538611	1	-	FBgn0015572	0	0	0	0	0	0	0	0	FBgn0015572	alpha-Esterase-4
167	3R	7526369	7526369	1	+	FBgn0027934	0	0	0	0	0	0	0	0	FBgn0027934	pseudo
168	3R	7528777	7528777	1	-	FBgn0015574	0	0	0	0	0	0	0	0	FBgn0015574	alpha-Esterase-6
169	3R	7523754	7523754	1	-	FBgn0015575	0	1	0	1	0	0	0	0	FBgn0015575	alpha-Esterase-7
170	3R	7515669	7515669	1	-	FBgn0015576	0	0	0	0	0	0	0	0	FBgn0015576	alpha-Esterase-8
171	3R	7505086	7505086	1	-	FBgn0015577	0	0	0	0	0	0	0	0	FBgn0015577	alpha-Esterase-9
172	X	10325957	10325957	1	-	FBgn0259170	0	1	0	1	0	0	1	0	FBgn0259170	alpha-Mannosidase class I a
173	3R	9412549	9412549	1	+	FBgn0011740	0	1	0	0	0	0	0	0	FBgn0011740	alpha-Mannosidase class II a
174	3R	15804252	15804252	1	+	FBgn0026616	0	1	1	1	0	0	0	0	FBgn0026616	alpha-Mannosidase class II b
175	2R	15258767	15258767	1	+	FBgn0034005	0	0	0	0	0	0	0	0	FBgn0034005	Integrin alphaPS4 subunit
176	2R	23556810	23556810	1	+	FBgn0034880	0	1	0	0	0	0	0	0	FBgn0034880	Integrin alphaPS5 subunit
177	3L	1795328	1795328	1	-	FBgn0250789	0	1	1	1	0	0	0	1	FBgn0250789	alpha Spectrin
178	2R	11345119	11345119	1	-	FBgn0003863	0	0	0	0	0	0	0	0	FBgn0003863	alphaTrypsin
179	3L	9681268	9681268	1	+	FBgn0087040	0	0	0	0	0	1	0	0	FBgn0087040	alpha-Tubulin at 67C
180	3R	7086599	7086599	1	+	FBgn0003884	0	1	1	1	1	0	0	1	FBgn0003884	alpha-Tubulin at 84B
181	3R	7530756	7530756	1	+	FBgn0003885	0	1	0	0	0	0	0	0	FBgn0003885	alpha-Tubulin at 84D
182	3R	9733265	9733265	1	-	FBgn0003886	0	0	0	0	0	1	0	0	FBgn0003886	alpha-Tubulin at 85E
183	X	3574536	3574536	1	+	FBgn0028961	0	0	0	0	0	0	0	0	FBgn0028961	NA
184	3R	17682512	17682512	1	-	FBgn0038535	0	1	1	1	0	0	0	1	FBgn0038535	aluminum tubes
185	3L	3026521	3026521	1	-	FBgn0004372	0	0	0	0	0	0	0	0	FBgn0004372	always early
186	3R	7080404	7080404	1	-	FBgn0010774	0	0	0	0	0	0	0	0	FBgn0010774	RNA and export factor binding protein 1
187	3R	6762593	6762593	1	+	FBgn0000071	0	0	0	0	0	0	0	1	FBgn0000071	Amalgam
188	2L	19110159	19110159	1	+	FBgn0000075	0	0	0	0	0	0	0	1	FBgn0000075	alpha methyl dopa-resistant
189	X	19890060	19890060	1	-	FBgn0086782	0	0	0	0	1	0	0	0	FBgn0086782	amnesiac
190	3R	26714159	26714159	1	-	FBgn0023179	0	0	0	1	0	0	0	0	FBgn0023179	amontillado
191	2L	18597200	18597200	1	-	FBgn0003270	0	0	0	0	0	0	0	0	FBgn0003270	absent MD neurons and olfactory sensilla
192	2R	12593604	12593604	1	+	FBgn0027356	0	1	1	1	1	0	0	0	FBgn0027356	Amphiphysin
193	X	9247336	9247336	1	-	FBgn0000077	0	0	0	1	0	0	0	0	FBgn0000077	almondex
194	2R	17124762	17124762	1	+	FBgn0000078	0	0	0	0	0	0	0	0	FBgn0000078	Amylase distal
195	2R	17120303	17120303	1	-	FBgn0000079	0	0	0	0	0	0	0	0	FBgn0000079	Amylase proximal
196	2R	16652699	16652699	1	-	FBgn0020506	0	0	0	0	0	1	0	0	FBgn0020506	CG8221 gene product from transcript CG8221-RA
197	2R	9069101	9069101	1	+	FBgn0011746	0	0	0	1	1	0	0	0	FBgn0011746	anachronism
198	2R	8900201	8900201	1	-	FBgn0027513	0	1	0	1	0	0	1	1	FBgn0027513	anastral spindle 2
199	2R	12345086	12345086	1	+	FBgn0033718	0	1	0	1	1	1	1	0	FBgn0033718	NA
200	2L	13905645	13905645	1	+	FBgn0012037	0	0	0	1	1	0	0	1	FBgn0012037	Angiotensin converting enzyme
201	2L	13909640	13909640	1	+	FBgn0032535	0	0	0	0	0	0	0	0	FBgn0032535	CG16869 gene product from transcript CG16869-RA
202	2L	13914725	13914725	1	+	FBgn0032536	0	0	0	0	0	1	0	0	FBgn0032536	CG17988 gene product from transcript CG17988-RC
203	2R	9042142	9042142	1	-	FBgn0033366	0	0	0	0	0	0	0	0	FBgn0033366	CG8196 gene product from transcript CG8196-RA
204	2R	24891022	24891022	1	-	FBgn0035076	0	0	0	0	0	0	0	0	FBgn0035076	CG10142 gene product from transcript CG10142-RA
205	3R	25811911	25811911	1	+	FBgn0011273	0	0	0	0	0	0	0	0	FBgn0011273	Androcam
206	X	18179472	18179472	1	-	FBgn0030898	0	0	0	0	0	0	0	0	FBgn0030898	CG12611 gene product from transcript CG12611-RA
207	2R	23693998	23693998	1	+	FBgn0016762	0	0	0	0	0	0	1	1	FBgn0016762	CG12273 gene product from transcript CG12273-RA
208	4	129754	129754	1	-	FBgn0011747	0	0	0	0	0	0	0	0	FBgn0011747	Ankyrin
209	3R	21065241	21065241	1	+	FBgn0000083	0	1	0	1	1	0	1	0	FBgn0000083	Annexin B9
210	X	20173519	20173519	1	-	FBgn0000084	0	0	0	1	1	0	0	1	FBgn0000084	Annexin B10
211	3R	30209948	30209948	1	+	FBgn0000094	0	1	0	0	0	0	0	0	FBgn0000094	Andropin
212	X	10786880	10786880	1	-	FBgn0025111	0	1	0	1	0	0	1	1	FBgn0025111	Adenine nucleotide translocase 2
213	X	11169058	11169058	1	-	FBgn0026268	0	0	0	0	0	0	0	0	FBgn0026268	CG1386 gene product from transcript CG1386-RA
214	X	16422265	16422265	1	-	FBgn0030749	0	1	0	1	0	0	0	0	FBgn0030749	Annexin B11
215	2L	2178749	2178749	1	-	FBgn0000097	0	0	0	1	1	0	0	0	FBgn0000097	anterior open
216	3R	12433904	12433904	1	-	FBgn0029512	0	0	0	1	0	0	0	1	FBgn0029512	Activator of SUMO 1
217	2R	5726830	5726830	1	-	FBgn0000099	0	1	0	1	1	0	0	0	FBgn0000099	NA
218	X	9108691	9108691	1	+	FBgn0030089	0	0	0	1	0	0	0	1	FBgn0030089	Adaptor Protein complex 1, gamma subunit
219	3R	23958654	23958654	1	+	FBgn0039132	0	1	0	1	0	0	0	0	FBgn0039132	Adaptor Protein complex 1, sigma subunit
220	3R	21270077	21270077	1	-	FBgn0043012	0	0	0	1	0	0	0	1	FBgn0043012	Adaptor Protein complex 2, sigma subunit
221	3R	9559523	9559523	1	-	FBgn0024833	0	0	0	1	0	0	0	0	FBgn0024833	Adaptor Protein complex 1, mu subunit
222	3R	28844650	28844650	1	-	FBgn0015589	0	1	0	1	0	0	0	0	FBgn0015589	APC-like
223	3R	24163968	24163968	1	+	FBgn0026598	1	1	0	1	0	0	0	0	FBgn0026598	Adenomatous polyposis coli 2
224	X	9082931	9082931	1	+	FBgn0052707	0	0	0	1	0	0	0	1	FBgn0052707	Anaphase Promoting Complex subunit 4
225	X	6597045	6597045	1	+	FBgn0029879	1	0	0	0	0	0	0	0	FBgn0029879	Anaphase Promoting Complex subunit 7
226	2L	16910431	16910431	1	-	FBgn0026150	0	0	0	0	0	1	0	0	FBgn0026150	Aminopeptidase P
227	2L	9938790	9938790	1	-	FBgn0051713	0	0	0	1	0	0	0	0	FBgn0051713	diadenosine tetraphosphate hydrolase
228	3R	31048932	31048932	1	+	FBgn0016123	0	0	0	1	0	0	0	0	FBgn0016123	Alkaline phosphatase 4
229	3L	1196321	1196321	1	+	FBgn0040281	0	1	0	0	1	1	0	1	FBgn0040281	APP-like protein interacting protein 1
230	X	530470	530470	1	+	FBgn0000108	0	0	0	0	0	0	0	0	FBgn0000108	beta amyloid protein precursor-like
231	3L	1884885	1884885	1	-	FBgn0000109	0	1	0	0	0	1	0	1	FBgn0000109	Adenine phosphoribosyltransferase
232	3L	10899123	10899123	1	-	FBgn0036111	0	1	1	1	1	1	0	0	FBgn0036111	CG6391 gene product from transcript CG6391-RC
233	2R	23564854	23564854	1	+	FBgn0015903	0	0	0	0	0	0	0	1	FBgn0015903	apontic
234	2R	13214496	13214496	1	-	FBgn0033807	1	1	0	0	0	0	1	0	FBgn0033807	aquaporin
235	3R	28744763	28744763	1	-	FBgn0039595	0	0	0	0	0	0	0	0	FBgn0039595	Allatostatin A receptor 2
236	3L	12580672	12580672	1	+	FBgn0015904	0	0	0	0	1	0	0	0	FBgn0015904	araucan
237	3R	30455867	30455867	1	-	FBgn0028646	0	0	0	0	0	0	0	1	FBgn0028646	CG2139 gene product from transcript CG2139-RC
238	2R	14360294	14360294	1	-	FBgn0033926	0	1	0	1	1	0	0	1	FBgn0033926	Activity-regulated cytoskeleton associated protein 1
239	3R	19877748	19877748	1	+	FBgn0038742	0	0	0	1	0	0	0	0	FBgn0038742	CG4703 gene product from transcript CG4703-RA
240	2L	6125132	6125132	1	+	FBgn0031781	0	0	0	1	0	0	0	0	FBgn0031781	NA
241	2L	20417061	20417061	1	+	FBgn0032859	0	1	0	1	1	0	0	0	FBgn0032859	Actin-related protein 2/3 complex, subunit 2
242	2L	12175004	12175004	1	+	FBgn0000114	0	0	0	0	0	1	0	0	FBgn0000114	bruno 1
243	2R	15322474	15322474	1	+	FBgn0013750	0	1	0	1	1	0	0	0	FBgn0013750	ADP ribosylation factor at 51F
244	3L	15983135	15983135	1	+	FBgn0000115	0	0	0	1	0	0	0	0	FBgn0000115	ADP ribosylation factor-like 1
245	3L	22872231	22872231	1	-	FBgn0010348	0	1	0	1	1	0	0	0	FBgn0010348	ADP ribosylation factor at 79F
246	3R	8341100	8341100	1	+	FBgn0004908	0	1	0	1	0	0	1	0	FBgn0004908	ADP ribosylation factor-like 2
247	X	509418	509418	1	+	FBgn0023535	1	0	0	0	0	0	0	0	FBgn0023535	arginase
248	3L	9066027	9066027	1	-	FBgn0000116	0	0	0	0	1	1	0	1	FBgn0000116	Arginine kinase
249	3L	16483650	16483650	1	-	FBgn0004569	0	1	0	0	1	1	0	0	FBgn0004569	argos
250	X	18137685	18137685	1	-	FBgn0017418	0	1	0	1	1	0	0	0	FBgn0017418	ariadne 1
251	2R	22212841	22212841	1	+	FBgn0025186	0	1	0	1	1	0	0	0	FBgn0025186	ariadne 2
252	X	1900646	1900646	1	-	FBgn0000117	0	1	0	1	0	0	0	0	FBgn0000117	armadillo
253	3L	3461315	3461315	1	+	FBgn0041164	0	0	0	1	0	1	0	1	FBgn0041164	armitage
254	X	19646046	19646046	1	-	FBgn0031050	0	1	0	0	0	0	0	1	FBgn0031050	Actin-related protein 10
255	X	16553968	16553968	1	-	FBgn0011742	0	1	0	1	1	0	0	1	FBgn0011742	Actin-related protein 2
256	3R	18185519	18185519	1	+	FBgn0038576	0	0	0	0	0	0	0	0	FBgn0038576	Actin-related protein 5
257	2R	16774306	16774306	1	+	FBgn0011743	0	1	0	0	0	0	0	0	FBgn0011743	Actin-related protein 53D
258	X	17860800	17860800	1	-	FBgn0030877	0	0	0	1	0	0	0	1	FBgn0030877	Actin-related protein 8
259	3R	12691736	12691736	1	+	FBgn0011745	0	0	0	1	0	0	0	1	FBgn0011745	Actin-related protein 1
260	3R	15834648	15834648	1	+	FBgn0038369	0	0	0	0	0	0	0	0	FBgn0038369	Actin-related protein 2/3 complex, subunit 3A
261	X	17105852	17105852	1	-	FBgn0065032	0	1	0	1	0	0	0	0	FBgn0065032	Actin-related protein 2/3 complex, subunit 3B
262	3R	16349404	16349404	1	+	FBgn0027095	0	1	0	1	1	0	0	1	FBgn0027095	Mesencephalic astrocyte-derived neurotrophic factor
263	2R	13483218	13483218	1	-	FBgn0000119	0	1	0	1	1	0	0	0	FBgn0000119	arrow
264	2L	18078269	18078269	1	+	FBgn0000120	0	0	0	0	0	1	0	0	FBgn0000120	Arrestin 1
265	3L	8648936	8648936	1	-	FBgn0000121	0	0	0	0	0	0	0	0	FBgn0000121	Arrestin 2
266	3R	10788224	10788224	1	-	FBgn0037834	0	1	0	1	0	0	0	1	FBgn0037834	Arginine methyltransferase 1
267	2L	4279315	4279315	1	-	FBgn0031592	0	0	0	0	0	0	0	0	FBgn0031592	Arginine methyltransferase 2
268	3R	15229439	15229439	1	-	FBgn0038306	0	0	0	1	0	0	0	0	FBgn0038306	Arginine methyltransferase 3
269	3R	9986060	9986060	1	-	FBgn0037770	0	1	0	1	0	0	0	0	FBgn0037770	Arginine methyltransferase 4
270	3R	13945812	13945812	1	-	FBgn0038189	0	0	0	0	0	0	0	0	FBgn0038189	Arginine methyltransferase 6
271	2R	23079076	23079076	1	-	FBgn0034817	0	0	0	0	0	0	0	0	FBgn0034817	Arginine methyltransferase 7
272	2L	11011085	11011085	1	-	FBgn0032329	0	1	0	1	0	0	1	0	FBgn0032329	Arginine methyltransferase 8
273	3R	13943402	13943402	1	-	FBgn0038188	0	0	0	0	0	0	0	0	FBgn0038188	Arginine methyltransferase 9
274	2L	868352	868352	1	-	FBgn0029095	0	0	0	1	1	0	0	1	FBgn0029095	arouser
275	3L	11210583	11210583	1	-	FBgn0061469	0	1	0	1	0	0	0	1	FBgn0061469	Ubiquitin protein ligase E3A
276	4	486033	486033	1	-	FBgn0039908	0	0	0	0	0	0	0	0	FBgn0039908	CG11533 gene product from transcript CG11533-RI
277	X	460500	460500	1	+	FBgn0000137	0	0	0	0	0	0	0	0	FBgn0000137	asense
278	3L	19618894	19618894	1	+	FBgn0029094	0	1	1	1	0	0	0	1	FBgn0029094	anti-silencing factor 1
279	3L	19598755	19598755	1	-	FBgn0005386	0	1	0	1	0	0	0	1	FBgn0005386	absent, small, or homeotic discs 1
280	3R	24650088	24650088	1	+	FBgn0000139	0	1	0	1	1	0	0	0	FBgn0000139	absent, small, or homeotic discs 2
281	3R	24753903	24753903	1	+	FBgn0000140	0	1	0	0	0	0	0	0	FBgn0000140	abnormal spindle
282	2R	16110485	16110485	1	+	FBgn0034075	0	1	0	1	1	0	0	0	FBgn0034075	Aspartyl beta-hydroxylase
283	2R	22886398	22886398	1	+	FBgn0034793	0	1	0	1	0	1	0	1	FBgn0034793	CG13533 gene product from transcript CG13533-RA
284	2L	1077948	1077948	1	+	FBgn0015905	0	1	1	1	0	0	0	0	FBgn0015905	asteroid
285	3R	24765058	24765058	1	-	FBgn0015591	0	0	0	0	0	0	0	0	FBgn0015591	Allatostatin A
286	2L	11081402	11081402	1	-	FBgn0032336	0	0	0	0	0	0	0	0	FBgn0032336	Allatostatin C
287	2L	6960285	6960285	1	-	FBgn0031876	0	1	0	1	0	0	0	0	FBgn0031876	Ada2a-containing complex component 1
288	2R	20257381	20257381	1	-	FBgn0025720	0	0	0	1	0	0	0	1	FBgn0025720	CG9204 gene product from transcript CG9204-RA
289	2L	4333926	4333926	1	+	FBgn0020762	0	0	0	1	1	0	0	0	FBgn0020762	ABC transporter expressed in trachea
290	2R	24870067	24870067	1	+	FBgn0050420	0	1	0	1	0	0	1	1	FBgn0050420	NA
291	2R	5144733	5144733	1	+	FBgn0033010	0	1	0	1	0	0	0	0	FBgn0033010	CG3136 gene product from transcript CG3136-RA
292	3L	12136967	12136967	1	+	FBgn0036255	0	1	0	0	0	0	0	0	FBgn0036255	Autophagy-related 12
293	3L	8186995	8186995	1	+	FBgn0035850	0	1	0	1	1	0	0	0	FBgn0035850	Autophagy-related 18a
294	3L	2774338	2774338	1	+	FBgn0044452	0	1	0	1	0	0	0	1	FBgn0044452	Autophagy-related 2
295	2L	1080911	1080911	1	+	FBgn0031298	0	0	0	0	0	0	0	1	FBgn0031298	Autophagy-related 4a
296	X	7323765	7323765	1	-	FBgn0029943	0	1	0	1	0	0	0	0	FBgn0029943	Autophagy-related 5
297	2R	18625048	18625048	1	-	FBgn0034366	0	0	0	0	0	0	0	0	FBgn0034366	Autophagy-related 7
298	X	10768335	10768335	1	-	FBgn0052672	0	1	1	1	1	0	1	1	FBgn0052672	Autophagy-related 8a
299	3R	17725044	17725044	1	-	FBgn0038539	0	0	0	0	0	0	0	0	FBgn0038539	Autophagy-related 8b
300	2R	16294398	16294398	1	+	FBgn0034110	0	0	0	0	0	0	0	0	FBgn0034110	Autophagy-related 9
301	3R	24625675	24625675	1	+	FBgn0039213	0	1	0	1	1	0	1	0	FBgn0039213	atlastin
302	3R	4775601	4775601	1	+	FBgn0010750	0	0	0	0	0	0	0	1	FBgn0010750	antimeros
303	3R	8277792	8277792	1	+	FBgn0010433	0	0	0	0	0	0	0	0	FBgn0010433	atonal
304	X	11855033	11855033	1	+	FBgn0030343	0	1	0	1	0	0	1	1	FBgn0030343	CG1886 gene product from transcript CG1886-RC
305	3R	20948714	20948714	1	+	FBgn0002921	0	1	1	1	1	0	1	1	FBgn0002921	Na pump alpha subunit
306	2R	16001260	16001260	1	-	FBgn0020236	0	1	0	1	0	0	0	1	FBgn0020236	ATP citrate lyase
307	3L	9729999	9729999	1	+	FBgn0019644	0	0	0	0	0	1	0	0	FBgn0019644	ATP synthase, subunit B
308	4	1031484	1031484	1	+	FBgn0010217	0	1	0	1	0	0	0	0	FBgn0010217	ATP synthase, beta subunit
309	3R	23356064	23356064	1	-	FBgn0016119	0	1	0	1	0	0	0	1	FBgn0016119	ATP synthase, coupling factor 6
310	3R	19094987	19094987	1	+	FBgn0016120	0	1	0	1	0	0	0	1	FBgn0016120	ATP synthase, subunit D
311	3R	29749163	29749163	1	-	FBgn0020235	0	1	0	1	0	0	0	1	FBgn0020235	ATP synthase, gamma subunit
312	2R	14747371	14747371	1	+	FBgn0012042	0	0	0	0	0	0	0	0	FBgn0012042	Attacin-A
313	2R	14749223	14749223	1	+	FBgn0041581	0	0	0	0	0	0	0	0	FBgn0041581	Attacin-B
314	2R	13393705	13393705	1	+	FBgn0041579	0	0	0	0	0	0	0	0	FBgn0041579	Attacin-C
315	3R	17625268	17625268	1	+	FBgn0038530	0	0	0	0	0	0	0	0	FBgn0038530	Attacin-D
316	3R	20557681	20557681	1	-	FBgn0067783	0	1	1	1	1	0	0	0	FBgn0067783	alternative testis transcripts open reading frame A
317	3R	20554409	20554409	1	-	FBgn0067782	0	0	0	0	0	0	0	0	FBgn0067782	alternative testis transcripts open reading frame B
318	3R	5613358	5613358	1	+	FBgn0019637	1	1	0	1	0	0	1	0	FBgn0019637	Another transcription unit
319	X	6823204	6823204	1	+	FBgn0029907	0	1	0	1	0	0	0	0	FBgn0029907	Ataxin 1
320	3R	15408436	15408436	1	+	FBgn0041188	0	1	1	1	1	0	0	0	FBgn0041188	Ataxin-2
321	2L	11001489	11001489	1	-	FBgn0000146	0	0	0	0	0	0	0	1	FBgn0000146	aubergine
322	3R	11963130	11963130	1	+	FBgn0000147	0	1	0	1	0	0	0	1	FBgn0000147	aurora A
323	2L	9251042	9251042	1	-	FBgn0032104	0	0	0	0	0	0	0	0	FBgn0032104	australin
324	3L	18748687	18748687	1	+	FBgn0036813	0	1	0	1	0	0	1	0	FBgn0036813	Autophagy-related 3
325	3R	4211783	4211783	1	+	FBgn0037218	0	0	0	0	1	0	0	0	FBgn0037218	auxilin
326	2R	14752526	14752526	1	+	FBgn0050476	0	1	0	1	0	0	0	0	FBgn0050476	aveugle
327	3R	31745984	31745984	1	-	FBgn0000150	0	1	0	1	0	0	0	1	FBgn0000150	abnormal wing discs
328	3L	3846206	3846206	1	+	FBgn0013751	0	0	0	0	0	1	0	0	FBgn0013751	Arrowhead
329	3R	30022844	30022844	1	+	FBgn0026597	0	1	1	1	1	0	0	0	FBgn0026597	Axin
330	X	16683895	16683895	1	-	FBgn0000152	0	1	0	1	1	0	1	0	FBgn0000152	Abnormal X segregation
331	2R	7512724	7512724	1	-	FBgn0025185	0	1	0	0	0	0	0	1	FBgn0025185	CG1605 gene product from transcript CG1605-RA
332	2L	13821248	13821248	1	+	FBgn0000153	0	0	0	0	0	0	0	0	FBgn0000153	black
333	2L	13549328	13549328	1	-	FBgn0023407	0	1	0	1	1	0	0	0	FBgn0023407	CG9239 gene product from transcript CG9239-RC
334	3R	13661300	13661300	1	+	FBgn0004587	0	1	0	1	1	0	0	1	FBgn0004587	CG10851 gene product from transcript CG10851-RN
335	X	1686624	1686624	1	+	FBgn0024897	1	0	0	0	0	0	0	0	FBgn0024897	CG3100 gene product from transcript CG3100-RA
336	3L	1101089	1101089	1	-	FBgn0004870	0	0	0	0	0	0	0	0	FBgn0004870	bric a brac 1
337	3L	1177276	1177276	1	-	FBgn0025525	0	0	0	1	1	0	0	0	FBgn0025525	bric a brac 2
338	2R	8952341	8952341	1	+	FBgn0011300	0	1	0	1	0	0	0	0	FBgn0011300	baboon
339	2L	8029462	8029462	1	+	FBgn0031977	0	0	0	1	0	0	0	0	FBgn0031977	barrier to autointegration factor
340	3R	25039375	25039375	1	+	FBgn0045866	0	1	0	1	0	0	0	1	FBgn0045866	baiser
341	3R	26866807	26866807	1	-	FBgn0027889	0	1	1	1	0	0	0	0	FBgn0027889	ballchen
342	3R	25245162	25245162	1	-	FBgn0000158	0	0	0	1	0	0	1	1	FBgn0000158	bag of marbles
343	3R	21388883	21388883	1	+	FBgn0004862	0	0	0	0	0	0	0	0	FBgn0004862	bagpipe
344	X	19731003	19731003	1	+	FBgn0010380	0	0	0	1	0	0	0	1	FBgn0010380	Adaptor Protein complex 1/2, beta subunit
345	2R	6636516	6636516	1	+	FBgn0042085	0	1	0	1	1	0	1	0	FBgn0042085	Brahma associated protein 170kD
346	2R	17430960	17430960	1	-	FBgn0025716	1	1	0	1	0	0	0	1	FBgn0025716	Brahma associated protein 55kD
347	X	13159578	13159578	1	-	FBgn0025463	1	1	0	1	0	0	1	0	FBgn0025463	Brahma associated protein 60kD
348	2L	20060975	20060975	1	-	FBgn0014127	0	0	0	1	0	0	0	1	FBgn0014127	barren
349	X	17160029	17160029	1	+	FBgn0000163	0	1	1	1	1	0	0	0	FBgn0000163	bazooka
350	3L	14536276	14536276	1	-	FBgn0087007	0	0	1	1	0	0	0	0	FBgn0087007	big bang
351	3L	7125905	7125905	1	+	FBgn0035741	0	1	0	0	0	0	1	0	FBgn0035741	Bardet-Biedl syndrome 1
352	2R	11135928	11135928	1	+	FBgn0033578	0	0	0	0	0	0	0	0	FBgn0033578	Bardet-Biedl syndrome 4
353	2L	423417	423417	1	+	FBgn0031255	0	0	0	0	0	0	0	1	FBgn0031255	Bardet-Biedl syndrome 8
354	X	21363028	21363028	1	+	FBgn0024251	0	1	1	1	0	0	0	0	FBgn0024251	bobby sox
355	3L	5565231	5565231	1	+	FBgn0040239	0	1	0	0	0	0	1	0	FBgn0040239	CG4867 gene product from transcript CG4867-RA
356	3R	6759477	6759477	1	-	FBgn0000166	0	0	1	1	0	0	0	0	FBgn0000166	bicoid
357	2L	5907169	5907169	1	+	FBgn0043362	0	1	0	1	1	0	0	0	FBgn0043362	blue cheese
358	X	9356634	9356634	1	+	FBgn0026149	1	1	0	1	0	0	1	0	FBgn0026149	CG17252 gene product from transcript CG17252-RA
359	X	2149647	2149647	1	-	FBgn0013432	0	1	0	1	1	0	0	1	FBgn0013432	CG3717 gene product from transcript CG3717-RA
360	2R	14770434	14770434	1	+	FBgn0015602	0	1	0	1	0	0	0	0	FBgn0015602	Boundary element-associated factor of 32kD
361	2L	16049995	16049995	1	+	FBgn0013433	0	0	0	1	1	0	0	0	FBgn0013433	beaten path Ia
362	2L	15962432	15962432	1	-	FBgn0028645	0	0	0	0	0	0	0	0	FBgn0028645	beaten path Ib
363	2L	16000537	16000537	1	+	FBgn0028644	0	0	0	0	0	0	0	0	FBgn0028644	beaten path Ic
364	3R	17366117	17366117	1	-	FBgn0038498	0	0	0	0	0	1	0	0	FBgn0038498	beaten path IIa
365	3R	17247876	17247876	1	-	FBgn0038494	0	0	0	0	0	0	0	0	FBgn0038494	CG4135 gene product from transcript CG4135-RC
366	2L	17133618	17133618	1	+	FBgn0032627	0	0	0	0	0	0	0	0	FBgn0032627	NA
367	2L	16973091	16973091	1	+	FBgn0053179	0	0	0	0	0	0	0	0	FBgn0053179	CG33179 gene product from transcript CG33179-RC
368	2L	17260732	17260732	1	-	FBgn0032629	0	0	1	1	1	0	0	0	FBgn0032629	CG15138 gene product from transcript CG15138-RB
369	3R	23557412	23557412	1	+	FBgn0039089	0	0	0	0	0	0	0	0	FBgn0039089	CG10152 gene product from transcript CG10152-RB
370	3R	12848419	12848419	1	-	FBgn0038087	0	0	0	0	0	1	0	0	FBgn0038087	CG10134 gene product from transcript CG10134-RC
371	3R	12916122	12916122	1	+	FBgn0038092	0	0	0	0	0	0	0	0	FBgn0038092	CG31298 gene product from transcript CG31298-RB
372	3R	12778152	12778152	1	-	FBgn0038084	0	0	0	0	0	0	0	0	FBgn0038084	CG14390 gene product from transcript CG14390-RA
373	3R	28418208	28418208	1	+	FBgn0039584	0	0	0	0	0	0	0	0	FBgn0039584	CG14064 gene product from transcript CG14064-RB
374	3R	26681966	26681966	1	-	FBgn0250908	0	0	0	0	0	0	0	0	FBgn0250908	CG42242 gene product from transcript CG42242-RD
375	X	13996354	13996354	1	+	FBgn0000173	0	0	0	1	0	0	0	0	FBgn0000173	bendless
376	3R	10170485	10170485	1	-	FBgn0040238	0	0	0	1	1	0	0	1	FBgn0040238	Bestrophin 1
377	3L	6256665	6256665	1	-	FBgn0035696	0	0	0	1	1	0	0	0	FBgn0035696	Bestrophin 2
378	3L	15302785	15302785	1	-	FBgn0036492	0	0	0	0	0	0	0	0	FBgn0036492	Bestrophin 3
379	3L	15298958	15298958	1	+	FBgn0036491	0	0	0	0	0	1	0	0	FBgn0036491	Bestrophin 4
380	2R	14259032	14259032	1	+	FBgn0027538	0	1	0	1	0	1	0	0	FBgn0027538	CG8536 gene product from transcript CG8536-RA
381	3R	29034008	29034008	1	-	FBgn0039625	0	0	0	1	0	0	0	1	FBgn0039625	CG14517 gene product from transcript CG14517-RA
382	3R	25023273	25023273	1	+	FBgn0039258	0	0	0	0	0	0	0	1	FBgn0039258	beta-4-galactosyltransferase 7
383	X	18385195	18385195	1	-	FBgn0008635	0	0	1	1	0	0	0	1	FBgn0008635	Coat Protein (coatomer) beta
384	2L	13378897	13378897	1	+	FBgn0025724	0	1	0	1	0	0	1	0	FBgn0025724	Coat Protein (coatomer) beta'
385	2L	4945598	4945598	1	+	FBgn0015000	0	0	0	1	0	0	0	0	FBgn0015000	beta subunit of type I geranylgeranyl transferase
386	2L	2879112	2879112	1	+	FBgn0028970	0	0	0	1	0	0	0	1	FBgn0028970	beta subunit of type II geranylgeranyl transferase
387	2L	21053033	21053033	1	+	FBgn0010395	0	0	0	1	1	1	0	0	FBgn0010395	Integrin betanu subunit
388	X	17657421	17657421	1	+	FBgn0250788	0	0	0	1	0	0	0	0	FBgn0250788	beta Spectrin
389	2R	11346335	11346335	1	+	FBgn0010357	0	0	0	0	0	0	0	0	FBgn0010357	betaTrypsin
390	2R	19451617	19451617	1	-	FBgn0003887	0	1	0	1	1	0	0	0	FBgn0003887	NA
391	2R	24305882	24305882	1	+	FBgn0003888	0	0	0	1	1	0	0	0	FBgn0003888	beta-Tubulin at 60D
392	3R	9410282	9410282	1	-	FBgn0003889	0	0	0	0	0	0	0	0	FBgn0003889	beta-Tubulin at 85D
393	3R	27988367	27988367	1	-	FBgn0003890	0	0	0	1	1	0	0	1	FBgn0003890	beta-Tubulin at 97EF
394	3R	22034482	22034482	1	+	FBgn0038928	0	1	0	1	0	0	0	0	FBgn0038928	Fas-associated death domain
395	2L	4641296	4641296	1	+	FBgn0083938	0	0	0	0	0	0	0	0	FBgn0083938	CG34102 gene product from transcript CG34102-RB
396	3R	25806467	25806467	1	+	FBgn0250831	0	0	0	0	0	0	0	0	FBgn0250831	CG34103 gene product from transcript CG34103-RA
397	3L	6233381	6233381	1	-	FBgn0047334	0	0	0	0	0	0	0	0	FBgn0047334	CG33943 gene product from transcript CG33943-RB
398	3L	19129665	19129665	1	-	FBgn0052203	0	0	0	0	0	0	0	0	FBgn0052203	Serpin 75F
399	3L	1639711	1639711	1	+	FBgn0013753	0	1	0	1	0	0	0	0	FBgn0013753	Big brother
400	2R	23858791	23858791	1	-	FBgn0004581	0	1	0	1	0	0	0	0	FBgn0004581	benign gonial cell neoplasm
401	2L	14013747	14013747	1	+	FBgn0027348	0	0	0	0	1	0	0	1	FBgn0027348	bubblegum
402	X	17397501	17397501	1	+	FBgn0011758	0	0	0	1	1	0	0	0	FBgn0011758	BarH1
403	X	17314581	17314581	1	+	FBgn0004854	0	0	0	0	0	0	0	0	FBgn0004854	BarH2
404	3L	7369843	7369843	1	+	FBgn0082598	0	1	0	1	0	1	0	1	FBgn0082598	CG8580 gene product from transcript CG8580-RD
405	X	4412856	4412856	1	+	FBgn0000179	0	0	0	0	1	0	0	0	FBgn0000179	bifid
406	2L	9984634	9984634	1	+	FBgn0000180	0	0	0	0	0	0	0	0	FBgn0000180	big brain
407	2L	16042032	16042032	1	+	FBgn0000182	0	0	0	1	0	0	0	0	FBgn0000182	Bicaudal C
408	2L	17473215	17473215	1	-	FBgn0000183	0	1	0	1	0	0	0	1	FBgn0000183	Bicaudal D
409	X	11678995	11678995	1	+	FBgn0014133	0	1	0	1	0	0	0	0	FBgn0014133	bifocal
410	3R	27288495	27288495	1	-	FBgn0039509	0	1	0	1	0	0	0	0	FBgn0039509	CG3350 gene product from transcript CG3350-RA
411	3L	6990622	6990622	1	+	FBgn0045759	0	0	0	0	0	0	0	0	FBgn0045759	biniou
412	3R	16186893	16186893	1	-	FBgn0024491	0	1	0	1	1	0	0	0	FBgn0024491	Bicoid interacting protein 1
413	3L	8058713	8058713	1	-	FBgn0026263	0	0	0	0	1	0	0	0	FBgn0026263	CG7574 gene product from transcript CG7574-RA
414	4	466824	466824	1	-	FBgn0026262	0	1	0	1	0	0	0	0	FBgn0026262	CG2009 gene product from transcript CG2009-RA
415	3L	5932773	5932773	1	-	FBgn0002638	0	1	0	1	0	0	1	0	FBgn0002638	Regulator of chromosome condensation 1
416	2L	9895281	9895281	1	+	FBgn0010520	0	1	0	1	0	0	0	0	FBgn0010520	Bekka
417	2R	20587505	20587505	1	+	FBgn0015907	0	1	0	1	1	0	1	0	FBgn0015907	NA
418	3L	5630983	5630983	1	+	FBgn0035625	0	0	0	0	0	0	0	0	FBgn0035625	CG5249 gene product from transcript CG5249-RF
419	3L	17421514	17421514	1	-	FBgn0027660	0	0	0	1	1	0	0	0	FBgn0027660	bloated tubules
420	2R	7587076	7587076	1	-	FBgn0004133	0	0	0	1	1	0	0	1	FBgn0004133	blown fuse
421	3R	15933847	15933847	1	+	FBgn0038387	0	1	0	1	0	0	1	1	FBgn0038387	black pearl
422	3L	14049892	14049892	1	-	FBgn0041161	0	1	0	0	0	0	0	1	FBgn0041161	NA
423	2R	22799056	22799056	1	+	FBgn0011211	0	1	0	1	1	1	0	1	FBgn0011211	bellwether
424	3R	26872016	26872016	1	-	FBgn0026562	0	0	0	1	1	0	0	1	FBgn0026562	Secreted protein, acidic, cysteine-rich
425	3L	11720934	11720934	1	+	FBgn0036199	0	0	0	1	0	1	0	0	FBgn0036199	CG7314 gene product from transcript CG7314-RB
426	3L	14786412	14786412	1	-	FBgn0036449	0	1	0	1	0	0	0	0	FBgn0036449	brummer
427	X	18797679	18797679	1	-	FBgn0001090	0	0	0	0	0	0	0	0	FBgn0001090	bangles and beads
428	3R	31193224	31193224	1	+	FBgn0004389	0	0	0	0	0	0	0	0	FBgn0004389	bottleneck
429	3R	19836817	19836817	1	-	FBgn0014135	0	1	0	1	1	0	0	1	FBgn0014135	branchless
430	3L	14946125	14946125	1	-	FBgn0040487	0	0	0	0	0	1	0	0	FBgn0040487	Brother of Bearded A
431	2R	7566735	7566735	1	-	FBgn0004132	0	1	0	1	0	0	0	0	FBgn0004132	CG30498 gene product from transcript CG30498-RA
432	3R	9590987	9590987	1	-	FBgn0037719	0	1	0	1	0	0	0	0	FBgn0037719	bocksbeutel
433	X	2470003	2470003	1	-	FBgn0040388	0	0	0	1	1	0	0	0	FBgn0040388	brother of ihog
434	3L	9130352	9130352	1	-	FBgn0011206	0	0	0	0	1	0	0	0	FBgn0011206	boule
435	2R	22637772	22637772	1	+	FBgn0026261	0	1	0	1	0	1	1	1	FBgn0026261	CG4207 gene product from transcript CG4207-RA
436	3R	16264115	16264115	1	-	FBgn0040237	0	1	0	1	0	0	0	0	FBgn0040237	belphegor
437	2L	9253118	9253118	1	-	FBgn0032105	0	1	0	0	0	0	0	1	FBgn0032105	borealin-related
438	3R	25961994	25961994	1	+	FBgn0000206	0	0	0	0	0	0	0	0	FBgn0000206	bride of sevenless
439	2R	19129594	19129594	1	+	FBgn0027535	0	1	0	0	0	0	0	1	FBgn0027535	brother of tout-velu
440	2L	3771198	3771198	1	+	FBgn0004893	0	0	0	1	1	0	0	0	FBgn0004893	brother of odd with entrails limited
441	X	1575132	1575132	1	+	FBgn0000210	0	0	0	0	0	0	0	0	FBgn0000210	NA
442	2L	19133816	19133816	1	+	FBgn0010300	0	1	0	1	0	0	1	0	FBgn0010300	brain tumor
443	3L	14972667	14972667	1	+	FBgn0000216	0	0	0	0	0	0	0	0	FBgn0000216	Bearded
444	3R	29223491	29223491	1	+	FBgn0039654	0	1	0	1	0	0	0	1	FBgn0039654	Bromodomain containing 8
445	3L	5794192	5794192	1	-	FBgn0086694	1	1	0	0	0	0	1	0	FBgn0086694	CG10542 gene product from transcript CG10542-RB
446	3R	17391332	17391332	1	-	FBgn0038499	0	1	0	1	0	0	0	1	FBgn0038499	CG31256 gene product from transcript CG31256-RA
447	X	7307941	7307941	1	+	FBgn0024250	1	0	0	1	1	0	0	1	FBgn0024250	brinker
448	3L	15982869	15982869	1	-	FBgn0000212	0	0	0	1	0	0	0	1	FBgn0000212	brahma
449	X	4104344	4104344	1	+	FBgn0000221	0	0	0	1	0	0	0	0	FBgn0000221	brainiac
450	3L	1647869	1647869	1	+	FBgn0013755	1	0	0	1	0	0	0	0	FBgn0013755	Brother
451	2R	9503788	9503788	1	+	FBgn0259246	0	0	0	0	0	0	0	1	FBgn0259246	bruchpilot
452	3R	10331353	10331353	1	-	FBgn0037808	0	1	0	1	0	0	0	1	FBgn0037808	NA
453	3R	24319019	24319019	1	+	FBgn0011785	0	1	0	1	1	0	1	1	FBgn0011785	CG31132 gene product from transcript CG31132-RA
454	2R	24342866	24342866	1	+	FBgn0004101	0	0	0	0	1	1	0	0	FBgn0004101	blistered
455	2L	18454587	18454587	1	-	FBgn0032679	0	1	1	1	0	0	0	1	FBgn0032679	NA
456	2L	4684459	4684459	1	-	FBgn0000227	0	0	0	0	0	1	0	0	FBgn0000227	Blastoderm-specific gene 25A
457	2L	5278558	5278558	1	-	FBgn0000228	0	1	1	1	0	0	1	0	FBgn0000228	Blastoderm-specific gene 25D
458	2L	19769067	19769067	1	-	FBgn0000529	0	0	0	0	0	1	0	0	FBgn0000529	brain-specific homeobox
459	2L	10250501	10250501	1	-	FBgn0000229	0	1	0	1	0	0	0	1	FBgn0000229	basket
460	4	724404	724404	1	+	FBgn0005666	0	0	0	0	0	0	0	0	FBgn0005666	bent
461	X	9694188	9694188	1	+	FBgn0000233	0	1	0	1	1	0	0	0	FBgn0000233	buttonhead
462	X	4771517	4771517	1	-	FBgn0025679	0	0	0	0	0	0	0	0	FBgn0025679	Kruppel-like factor 15
463	X	13612114	13612114	1	+	FBgn0030501	0	1	0	1	0	0	0	0	FBgn0030501	BthD selenoprotein
464	2L	8301079	8301079	1	-	FBgn0003502	0	0	0	1	1	0	0	0	FBgn0003502	Btk family kinase at 29A
465	3L	14075772	14075772	1	+	FBgn0005592	0	0	0	0	0	1	0	0	FBgn0005592	breathless
466	3R	22586625	22586625	1	-	FBgn0014949	0	1	0	1	0	0	0	0	FBgn0014949	buttonless
467	3R	14853904	14853904	1	-	FBgn0053555	0	0	0	0	0	0	0	0	FBgn0053555	NA
468	2L	17982472	17982472	1	-	FBgn0023096	0	0	0	0	0	0	0	0	FBgn0023096	beethoven
469	3R	27700361	27700361	1	+	FBgn0045862	0	0	0	1	1	0	0	0	FBgn0045862	barentsz
470	2L	5279051	5279051	1	+	FBgn0031696	0	1	1	1	0	0	1	0	FBgn0031696	Bub1 kinase
471	3R	29675419	29675419	1	-	FBgn0025457	1	1	0	1	0	0	0	0	FBgn0025457	CG7581 gene product from transcript CG7581-RB
472	2R	11679473	11679473	1	+	FBgn0040491	0	1	0	0	0	0	1	0	FBgn0040491	CG8238 gene product from transcript CG8238-RA
473	2L	12546630	12546630	1	-	FBgn0259176	0	1	1	1	1	0	0	0	FBgn0259176	bunched
474	2L	21179697	21179697	1	-	FBgn0000239	0	0	0	1	0	0	0	0	FBgn0000239	burgundy
475	3R	21769551	21769551	1	+	FBgn0038901	0	0	0	0	0	0	0	0	FBgn0038901	Bursicon
476	X	21053963	21053963	1	+	FBgn0031150	0	1	0	1	1	0	1	0	FBgn0031150	CG32513 gene product from transcript CG32513-RA
477	2R	23538493	23538493	1	-	FBgn0000241	0	0	0	0	0	0	0	0	FBgn0000241	brown
478	2L	20066370	20066370	1	+	FBgn0045064	0	1	1	1	0	0	0	0	FBgn0045064	brain washing
479	X	18534663	18534663	1	+	FBgn0000242	0	0	0	0	1	0	0	0	FBgn0000242	NA
480	X	9106604	9106604	1	-	FBgn0004856	0	1	0	1	0	0	0	1	FBgn0004856	CG8264 gene product from transcript CG8264-RB
481	3R	16773189	16773189	1	-	FBgn0020556	0	0	0	0	0	1	0	0	FBgn0020556	bithoraxoid
482	3R	9533012	9533012	1	-	FBgn0000244	0	0	0	1	1	0	0	1	FBgn0000244	blistery
483	3L	11927693	11927693	1	+	FBgn0011723	0	0	0	0	0	1	0	0	FBgn0011723	brachyenteron
484	X	7901882	7901882	1	+	FBgn0010292	0	1	0	1	0	0	0	1	FBgn0010292	by S6
485	X	2608667	2608667	1	-	FBgn0011566	0	0	0	1	0	0	0	0	FBgn0011566	SET and MYND domain containing, class 3
486	X	9283117	9283117	1	-	FBgn0040236	0	0	1	1	1	0	0	1	FBgn0040236	CG12132 gene product from transcript CG12132-RB
487	X	9319244	9319244	1	-	FBgn0040235	0	1	1	1	1	0	0	0	FBgn0040235	CG12135 gene product from transcript CG12135-RA
488	X	9319492	9319492	1	+	FBgn0040234	0	1	1	1	1	0	0	1	FBgn0040234	CG12149 gene product from transcript CG12149-RB
489	3R	21500255	21500255	1	+	FBgn0004863	0	0	0	1	1	0	0	0	FBgn0004863	CG7937 gene product from transcript CG7937-RA
490	2L	16303260	16303260	1	+	FBgn0028525	0	1	0	0	0	0	0	0	FBgn0028525	crossover suppressor on 2 of Manheim
491	3R	15792613	15792613	1	-	FBgn0000246	0	1	1	1	0	0	0	0	FBgn0000246	crossover suppressor on 3 of Gowen
492	X	6803546	6803546	1	-	FBgn0259228	0	1	0	1	0	0	1	1	FBgn0259228	C3G guanyl-nucleotide exchange factor
493	X	10967134	10967134	1	-	FBgn0021742	0	0	0	0	0	0	0	0	FBgn0021742	CG1567 gene product from transcript CG1567-RA
494	3R	29807248	29807248	1	+	FBgn0000247	0	1	0	1	1	0	0	1	FBgn0000247	claret
495	2L	16165831	16165831	1	+	FBgn0001991	0	0	0	0	0	0	0	0	FBgn0001991	Ca[2+]-channel protein alpha[[1]] subunit D
496	2L	16356734	16356734	1	-	FBgn0025678	0	1	0	1	1	0	1	0	FBgn0025678	calcium-binding protein 1
497	2L	16326101	16326101	1	-	FBgn0000250	0	1	0	1	1	1	0	1	FBgn0000250	cactus
498	X	20423980	20423980	1	+	FBgn0031114	0	1	0	1	0	0	1	1	FBgn0031114	CG1676 gene product from transcript CG1676-RB
499	2L	20770736	20770736	1	+	FBgn0000251	0	0	1	1	0	0	0	0	FBgn0000251	caudal
500	3L	17379530	17379530	1	-	FBgn0036715	0	0	0	0	0	1	0	0	FBgn0036715	Cadherin 74A
501	3R	11949129	11949129	1	-	FBgn0037963	0	0	0	0	1	0	0	0	FBgn0037963	Cadherin 87A
502	3R	14634753	14634753	1	+	FBgn0038247	0	0	0	0	0	0	0	0	FBgn0038247	Cadherin 88C
503	3R	16495419	16495419	1	-	FBgn0038439	0	0	0	0	0	0	0	0	FBgn0038439	Cadherin 89D
504	3R	25208281	25208281	1	-	FBgn0022800	0	0	0	1	1	0	0	0	FBgn0022800	Cadherin 96Ca
505	3R	25232321	25232321	1	-	FBgn0039294	0	0	0	0	0	0	0	0	FBgn0039294	Cadherin 96Cb
506	3R	29841657	29841657	1	+	FBgn0039709	0	0	0	0	0	0	0	0	FBgn0039709	Cadherin 99C
507	2L	17778340	17778340	1	-	FBgn0015609	0	0	0	0	1	0	0	0	FBgn0015609	Cadherin-N
508	2R	10468540	10468540	1	-	FBgn0033526	0	1	0	1	0	0	0	0	FBgn0033526	Chromatin assembly factor 1, p105 subunit
509	X	8606302	8606302	1	-	FBgn0030054	0	1	1	1	0	0	0	0	FBgn0030054	Chromatin assembly factor 1, p180 subunit
510	2R	10894360	10894360	1	-	FBgn0017414	0	0	0	1	0	0	0	1	FBgn0017414	CG12346 gene product from transcript CG12346-RA
511	2L	13803626	13803626	1	+	FBgn0027844	0	0	0	0	1	1	0	1	FBgn0027844	Carbonic anhydrase 1
512	3L	12177601	12177601	1	+	FBgn0027843	0	0	0	0	0	0	0	0	FBgn0027843	Carbonic anhydrase 2
513	3R	21822642	21822642	1	-	FBgn0013759	1	1	1	1	0	0	0	0	FBgn0013759	CG6703 gene product from transcript CG6703-RF
514	3R	17088267	17088267	1	+	FBgn0038478	0	0	0	1	0	0	0	0	FBgn0038478	chromosome alignment defect 1
515	2R	19425073	19425073	1	+	FBgn0012051	0	1	0	1	0	0	1	0	FBgn0012051	Calpain-A
516	3L	9888762	9888762	1	+	FBgn0025866	0	0	0	1	1	0	0	0	FBgn0025866	Calpain-B
517	3R	20978185	20978185	1	+	FBgn0013995	0	0	0	0	1	0	0	0	FBgn0013995	Na/Ca-exchange protein
518	2R	12259398	12259398	1	+	FBgn0000253	0	0	0	1	1	0	0	0	FBgn0000253	Calmodulin
519	4	445504	445504	1	+	FBgn0016126	0	0	0	0	0	0	0	0	FBgn0016126	Calcium/calmodulin-dependent protein kinase I
520	2R	9446046	9446046	1	+	FBgn0259234	0	1	0	1	1	0	0	0	FBgn0259234	Calmodulin-binding transcription activator
521	3L	10267111	10267111	1	-	FBgn0011569	0	0	0	0	0	1	0	0	FBgn0011569	cannonball
522	2L	11269727	11269727	1	+	FBgn0040233	0	0	0	1	0	0	0	0	FBgn0040233	CENP-ana
523	3R	31039376	31039376	1	+	FBgn0010015	0	0	0	0	0	0	0	0	FBgn0010015	Calcineurin A1
524	X	16587172	16587172	1	-	FBgn0030758	0	1	0	1	0	0	0	0	FBgn0030758	NA
525	X	5332499	5332499	1	+	FBgn0010014	0	0	0	0	1	0	0	0	FBgn0010014	Calcineurin B
526	2R	7786012	7786012	1	+	FBgn0015614	0	0	0	1	1	0	0	1	FBgn0015614	Calcineurin B2
527	X	16593429	16593429	1	-	FBgn0015615	0	1	0	1	0	0	0	0	FBgn0015615	Structural maintenance of chromosomes 3
528	2R	10269023	10269023	1	+	FBgn0033504	0	0	0	0	0	0	0	0	FBgn0033504	CG18408 gene product from transcript CG18408-RI
529	3R	29914346	29914346	1	-	FBgn0039722	0	0	0	0	0	0	0	0	FBgn0039722	Capability
530	3L	21562181	21562181	1	-	FBgn0037100	0	0	0	0	0	0	0	0	FBgn0037100	Capability receptor
531	3R	29675677	29675677	1	+	FBgn0039680	1	1	0	1	0	0	0	0	FBgn0039680	CAP-D2 condensin subunit
532	2L	5525905	5525905	1	+	FBgn0051989	0	1	0	1	0	0	0	0	FBgn0051989	Chromosome associated protein D3
533	3R	10761310	10761310	1	+	FBgn0037831	0	1	0	1	1	0	0	0	FBgn0037831	Chromosome associated protein H2
534	3L	13228692	13228692	1	+	FBgn0023095	0	1	1	1	1	1	0	0	FBgn0023095	capricious
535	2L	3902860	3902860	1	-	FBgn0000256	0	0	0	0	0	0	0	0	FBgn0000256	cappuccino
536	X	19566019	19566019	1	+	FBgn0000257	0	1	0	1	1	0	0	0	FBgn0000257	carnation
537	3R	5717300	5717300	1	-	FBgn0004878	0	0	0	0	1	0	0	0	FBgn0004878	castor
538	2L	16825207	16825207	1	-	FBgn0022213	0	1	0	1	0	0	0	1	FBgn0022213	CAS/CSE1 segregation protein
539	2R	16028161	16028161	1	-	FBgn0034068	0	0	0	0	0	0	0	1	FBgn0034068	caspar
540	3L	18822604	18822604	1	+	FBgn0000261	0	1	0	1	1	1	1	1	FBgn0000261	Catalase
541	2R	7823568	7823568	1	-	FBgn0029093	0	1	0	1	0	0	0	1	FBgn0029093	CG1548 gene product from transcript CG1548-RC
542	2R	16278397	16278397	1	-	FBgn0024249	0	0	0	0	0	0	0	0	FBgn0024249	cousin of atonal
543	2L	19041714	19041714	1	+	FBgn0002022	0	1	0	0	0	0	0	0	FBgn0002022	Catecholamines up
544	3L	12609631	12609631	1	+	FBgn0015919	0	0	0	1	1	0	0	0	FBgn0015919	caupolican
545	3R	24221103	24221103	1	+	FBgn0026257	1	0	0	1	1	0	0	1	FBgn0026257	caravaggio
546	X	16288846	16288846	1	+	FBgn0011571	0	1	0	1	0	0	0	1	FBgn0011571	cabeza
547	3L	8424954	8424954	1	+	FBgn0020224	0	1	0	1	1	0	0	0	FBgn0020224	Cbl proto-oncogene
548	X	7337370	7337370	1	+	FBgn0026144	0	0	0	0	1	0	0	0	FBgn0026144	sarcoplasmic calcium-binding protein
549	3R	18164663	18164663	1	+	FBgn0022943	0	1	0	1	0	0	0	1	FBgn0022943	cap binding protein 20
550	2R	16973960	16973960	1	+	FBgn0004580	0	0	0	0	0	0	0	0	FBgn0004580	Calbindin 53E
551	X	4650021	4650021	1	+	FBgn0022942	0	1	0	1	0	0	1	0	FBgn0022942	cap binding protein 80
552	2R	13450664	13450664	1	+	FBgn0086757	0	1	1	1	1	0	0	0	FBgn0086757	centrosomin's beautiful sister
553	2L	479688	479688	1	-	FBgn0043364	0	1	0	1	1	0	0	0	FBgn0043364	cabut
554	2R	9875072	9875072	1	-	FBgn0011241	1	0	0	0	1	0	0	1	FBgn0011241	crossbronx
555	3R	21868003	21868003	1	+	FBgn0067317	0	0	0	0	0	0	0	0	FBgn0067317	Chibby
556	3R	22702084	22702084	1	-	FBgn0039007	0	0	0	0	0	0	0	0	FBgn0039007	Crustacean cardioactive peptide
557	3R	25956270	25956270	1	-	FBgn0039396	0	0	0	0	0	0	0	0	FBgn0039396	Crustacean cardioactive peptide receptor
558	3R	22027476	22027476	1	-	FBgn0038925	0	0	0	1	0	0	0	0	FBgn0038925	Cytochrome c heme lyase
559	X	18726572	18726572	1	-	FBgn0259231	0	0	0	0	0	0	0	0	FBgn0259231	Cholecystokinin-like receptor at 17D1
560	X	18774231	18774231	1	-	FBgn0030954	0	0	0	0	0	0	0	0	FBgn0030954	Cholecystokinin-like receptor at 17D3
561	3L	17690015	17690015	1	+	FBgn0052183	0	0	0	0	0	1	0	0	FBgn0052183	CG32183 gene product from transcript CG32183-RB
562	3R	6704082	6704082	1	+	FBgn0004783	0	0	0	0	0	0	0	0	FBgn0004783	CG2360 gene product from transcript CG2360-RA
563	3R	6702877	6702877	1	-	FBgn0004782	0	0	0	0	0	0	0	0	FBgn0004782	CG1252 gene product from transcript CG1252-RA
564	3R	6696271	6696271	1	-	FBgn0004781	0	0	0	0	0	1	0	0	FBgn0004781	CG1327 gene product from transcript CG1327-RA
565	3R	6692732	6692732	1	+	FBgn0004780	0	0	0	0	0	0	0	0	FBgn0004780	CG2341 gene product from transcript CG2341-RA
566	3R	6691758	6691758	1	-	FBgn0004779	0	0	0	0	0	1	0	0	FBgn0004779	CG1330 gene product from transcript CG1330-RA
567	3R	6690239	6690239	1	-	FBgn0004778	0	0	0	0	0	0	0	0	FBgn0004778	CG1331 gene product from transcript CG1331-RA
568	3R	6686728	6686728	1	+	FBgn0004777	0	0	0	0	0	0	0	0	FBgn0004777	CG2342 gene product from transcript CG2342-RA
569	2R	10122574	10122574	1	-	FBgn0010531	0	1	0	0	0	0	0	0	FBgn0010531	Copper chaperone for superoxide dismutase
570	3L	1546092	1546092	1	+	FBgn0041342	0	1	0	1	0	0	0	1	FBgn0041342	CTP:phosphocholine cytidylyltransferase 1
571	3L	1553493	1553493	1	+	FBgn0035231	0	0	0	0	0	0	0	1	FBgn0035231	CTP:phosphocholine cytidylyltransferase 2
572	2R	12174776	12174776	1	+	FBgn0010621	0	1	0	1	0	1	0	0	FBgn0010621	T-complex Chaperonin 5
573	2L	1832557	1832557	1	-	FBgn0031367	0	0	0	0	0	0	0	0	FBgn0031367	calcutta cup
574	3R	30459521	30459521	1	+	FBgn0039774	0	1	0	1	0	0	1	0	FBgn0039774	Ceramidase
575	2L	7810697	7810697	1	-	FBgn0031952	0	1	0	1	0	0	0	1	FBgn0031952	cell division cycle 14
576	3R	23281233	23281233	1	+	FBgn0025781	0	0	0	0	0	0	0	1	FBgn0025781	Cell division cycle 16
577	2L	10386262	10386262	1	-	FBgn0004106	0	0	0	1	0	0	0	0	FBgn0004106	Cyclin-dependent kinase 1
578	3L	7249340	7249340	1	-	FBgn0012058	0	1	0	1	0	1	0	1	FBgn0012058	Cell division cycle 27
579	3R	20735620	20735620	1	+	FBgn0004107	0	1	1	1	0	0	1	0	FBgn0004107	Cyclin-dependent kinase 2
580	2R	10068701	10068701	1	-	FBgn0013435	0	1	0	0	0	0	0	0	FBgn0013435	Cdc2-related kinase
581	3L	1795392	1795392	1	+	FBgn0011573	0	1	1	1	0	0	0	1	FBgn0011573	CG12019 gene product from transcript CG12019-RA
582	X	19697084	19697084	1	+	FBgn0010341	1	1	0	1	1	0	0	1	FBgn0010341	CG12530 gene product from transcript CG12530-RC
583	X	1030581	1030581	1	-	FBgn0026143	0	0	0	1	0	0	0	1	FBgn0026143	CG3658 gene product from transcript CG3658-RA
584	3L	8634069	8634069	1	-	FBgn0035918	0	1	0	1	0	0	0	1	FBgn0035918	CG5971 gene product from transcript CG5971-RA
585	3R	4910556	4910556	1	+	FBgn0051536	0	1	0	1	1	0	0	0	FBgn0051536	NA
586	2L	19791882	19791882	1	-	FBgn0032821	0	1	0	1	0	0	0	0	FBgn0032821	Cd GTPase activating protein-related
587	3R	19094354	19094354	1	-	FBgn0004876	0	1	0	1	1	0	1	0	FBgn0004876	center divider
588	2R	16579476	16579476	1	+	FBgn0016131	0	0	0	1	0	0	0	0	FBgn0016131	Cyclin-dependent kinase 4
589	2R	15571413	15571413	1	-	FBgn0013762	0	0	0	0	0	1	0	0	FBgn0013762	Cyclin-dependent kinase 5
590	2L	10310956	10310956	1	-	FBgn0027491	0	0	0	0	0	0	0	0	FBgn0027491	Cdk5 activator-like protein
591	3L	9838691	9838691	1	-	FBgn0015618	0	0	0	0	0	0	0	0	FBgn0015618	Cyclin-dependent kinase 8
592	2R	22637723	22637723	1	-	FBgn0019949	0	1	0	1	0	1	1	1	FBgn0019949	Cyclin-dependent kinase 9
593	2L	1344480	1344480	1	+	FBgn0026141	0	0	0	0	0	0	0	0	FBgn0026141	Cytoplasmic dynein light chain 2
594	3L	8128054	8128054	1	+	FBgn0010350	0	0	0	1	1	0	0	0	FBgn0010350	CDP diglyceride synthetase
595	3R	30212903	30212903	1	+	FBgn0000281	0	0	0	0	0	0	0	0	FBgn0000281	Cecropin 2
596	3R	30210874	30210874	1	+	FBgn0000276	0	0	0	0	0	0	0	0	FBgn0000276	Cecropin A1
597	3R	30212156	30212156	1	+	FBgn0000277	0	0	0	0	0	0	0	0	FBgn0000277	Cecropin A2
598	3R	30213797	30213797	1	-	FBgn0000278	0	0	0	0	0	0	0	0	FBgn0000278	Cecropin B
599	3R	30216484	30216484	1	+	FBgn0000279	0	1	0	0	0	0	0	0	FBgn0000279	Cecropin C
600	3R	30211527	30211527	1	+	FBgn0000280	0	0	0	0	0	0	0	0	FBgn0000280	Cecropin pseudogene 1
601	2L	12097843	12097843	1	+	FBgn0032409	0	0	0	1	0	0	0	0	FBgn0032409	CG5336 gene product from transcript CG5336-RA
602	2R	9444934	9444934	1	-	FBgn0029092	0	1	0	1	1	0	0	0	FBgn0029092	CG11804 gene product from transcript CG11804-RD
603	3R	23118403	23118403	1	+	FBgn0039056	0	0	0	1	1	0	0	0	FBgn0039056	Centaurin beta 1A
604	2L	13835567	13835567	1	+	FBgn0028509	0	1	0	1	0	0	1	0	FBgn0028509	Centaurin gamma 1A
605	3R	8564126	8564126	1	+	FBgn0086697	0	1	0	1	0	0	0	0	FBgn0086697	NA
606	2R	19396774	19396774	1	-	FBgn0034443	0	0	0	1	0	0	0	0	FBgn0034443	crammer
607	2L	4883341	4883341	1	-	FBgn0000286	0	1	0	1	0	0	0	0	FBgn0000286	Chorion factor 2
608	2R	14173670	14173670	1	+	FBgn0000289	0	1	1	1	0	0	0	1	FBgn0000289	combgap
609	3R	28751591	28751591	1	-	FBgn0039596	0	0	0	0	0	0	0	0	FBgn0039596	CG10000 gene product from transcript CG10000-RA
610	3R	11977190	11977190	1	-	FBgn0037972	0	0	0	0	1	0	0	0	FBgn0037972	CG10005 gene product from transcript CG10005-RA
611	3L	14992289	14992289	1	+	FBgn0036461	0	0	0	1	1	1	0	0	FBgn0036461	Zinc/iron regulated transporter-related protein 71B
612	3R	28635063	28635063	1	-	FBgn0039590	0	1	1	1	1	0	1	0	FBgn0039590	CG10011 gene product from transcript CG10011-RA
613	3R	12323523	12323523	1	+	FBgn0038012	0	0	0	0	0	1	0	0	FBgn0038012	CG10013 gene product from transcript CG10013-RA
614	3R	12222387	12222387	1	+	FBgn0038000	0	0	1	1	0	0	0	0	FBgn0038000	CG10014 gene product from transcript CG10014-RA
615	2L	3730466	3730466	1	+	FBgn0031568	0	0	0	0	1	0	0	0	FBgn0031568	CG10019 gene product from transcript CG10019-RC
616	2L	19454256	19454256	1	+	FBgn0032785	0	1	0	1	1	0	0	0	FBgn0032785	CG10026 gene product from transcript CG10026-RA
617	3R	7317207	7317207	1	-	FBgn0037498	0	0	0	0	0	0	0	0	FBgn0037498	CG10029 gene product from transcript CG10029-RA
618	2L	3699091	3699091	1	-	FBgn0031563	0	0	0	0	0	0	0	0	FBgn0031563	CG10031 gene product from transcript CG10031-RA
619	3R	7271592	7271592	1	+	FBgn0037493	0	0	0	0	0	0	0	0	FBgn0037493	pseudo
620	3R	12382690	12382690	1	-	FBgn0038028	0	0	0	0	0	0	0	0	FBgn0038028	CG10035 gene product from transcript CG10035-RB
621	3R	12350645	12350645	1	-	FBgn0038013	0	1	1	1	0	0	1	0	FBgn0038013	CG10038 gene product from transcript CG10038-RB
622	3R	12352079	12352079	1	-	FBgn0038014	0	0	0	0	0	0	0	0	FBgn0038014	CG10041 gene product from transcript CG10041-RA
623	3R	7249799	7249799	1	+	FBgn0037492	0	0	0	0	0	0	0	0	FBgn0037492	CG10050 gene product from transcript CG10050-RA
624	2R	19363641	19363641	1	+	FBgn0034437	0	0	0	0	0	0	0	0	FBgn0034437	CG10051 gene product from transcript CG10051-RA
625	3R	7247241	7247241	1	+	FBgn0037490	0	0	0	0	0	0	0	1	FBgn0037490	CG10053 gene product from transcript CG10053-RB
626	3R	7186653	7186653	1	-	FBgn0037482	0	1	0	1	1	0	0	1	FBgn0037482	CG10055 gene product from transcript CG10055-RA
627	2R	19375313	19375313	1	+	FBgn0034439	1	0	0	0	0	0	0	0	FBgn0034439	CG10062 gene product from transcript CG10062-RC
628	3L	6972467	6972467	1	-	FBgn0035727	0	0	0	0	0	1	0	1	FBgn0035727	CG10063 gene product from transcript CG10063-RA
629	3L	6967897	6967897	1	-	FBgn0035724	0	0	0	0	0	0	0	0	FBgn0035724	CG10064 gene product from transcript CG10064-RA
630	3R	7128029	7128029	1	-	FBgn0037473	0	0	0	0	0	1	0	1	FBgn0037473	CG10068 gene product from transcript CG10068-RA
631	2R	21282300	21282300	1	+	FBgn0034611	0	1	0	1	0	1	1	0	FBgn0034611	Major Facilitator Superfamily Transporter 16
632	2R	19380543	19380543	1	+	FBgn0034440	0	0	0	0	0	0	0	0	FBgn0034440	CG10073 gene product from transcript CG10073-RC
633	3L	6958108	6958108	1	-	FBgn0035722	0	0	0	0	0	0	0	0	FBgn0035722	CG10075 gene product from transcript CG10075-RA
634	3L	6955904	6955904	1	-	FBgn0035720	0	1	0	1	0	0	0	0	FBgn0035720	CG10077 gene product from transcript CG10077-RA
635	2R	21625038	21625038	1	+	FBgn0034641	0	1	0	1	0	0	0	0	FBgn0034641	mahjong
636	2R	19385923	19385923	1	+	FBgn0034441	0	0	0	0	0	0	0	0	FBgn0034441	CG10081 gene product from transcript CG10081-RA
637	2R	21646177	21646177	1	+	FBgn0034644	0	1	1	1	1	0	0	0	FBgn0034644	CG10082 gene product from transcript CG10082-RA
638	3L	13486280	13486280	1	-	FBgn0036372	0	1	0	1	1	0	0	0	FBgn0036372	Actin binding protein 1
639	3R	7790641	7790641	1	+	FBgn0037517	0	0	0	0	0	0	0	0	FBgn0037517	CG10086 gene product from transcript CG10086-RA
640	3L	13474543	13474543	1	-	FBgn0036369	0	0	0	0	0	0	0	0	FBgn0036369	CG10089 gene product from transcript CG10089-RE
641	3R	7887045	7887045	1	+	FBgn0037526	0	1	0	1	1	0	0	1	FBgn0037526	Arginyl-tRNA synthetase, mitochondrial
642	3R	12395980	12395980	1	-	FBgn0038032	1	0	0	0	0	0	0	0	FBgn0038032	CG10096 gene product from transcript CG10096-RC
643	3R	12395980	12395980	1	-	FBgn0038033	1	0	0	0	0	0	0	0	FBgn0038033	CG10097 gene product from transcript CG10097-RD
644	3R	7124550	7124550	1	+	FBgn0037472	0	1	0	1	1	0	0	1	FBgn0037472	CG10098 gene product from transcript CG10098-RA
645	3R	7406782	7406782	1	+	FBgn0037501	0	0	0	0	0	0	0	0	FBgn0037501	Ionotropic receptor 84a
646	2R	14361780	14361780	1	-	FBgn0033927	0	0	0	1	1	0	0	0	FBgn0033927	pseudo
647	3L	6756497	6756497	1	-	FBgn0035715	0	0	0	0	0	1	0	0	FBgn0035715	CG10103 gene product from transcript CG10103-RD
648	2R	14390786	14390786	1	+	FBgn0033933	0	0	0	0	0	0	0	0	FBgn0033933	CG10104 gene product from transcript CG10104-RA
649	3L	6752286	6752286	1	-	FBgn0035713	0	1	1	1	0	0	0	1	FBgn0035713	veloren
650	3L	13457238	13457238	1	-	FBgn0036367	0	0	0	0	0	0	0	0	FBgn0036367	CG10116 gene product from transcript CG10116-RA
651	3R	12859217	12859217	1	-	FBgn0038088	0	0	0	0	0	0	0	0	FBgn0038088	CG10126 gene product from transcript CG10126-RB
652	2R	14629913	14629913	1	+	FBgn0033949	0	0	0	0	0	1	0	1	FBgn0033949	CG10131 gene product from transcript CG10131-RA
653	2L	19518786	19518786	1	+	FBgn0032798	0	0	0	0	0	0	0	0	FBgn0032798	CG10132 gene product from transcript CG10132-RA
654	3L	13450283	13450283	1	-	FBgn0036366	0	0	0	1	1	1	0	1	FBgn0036366	CG10133 gene product from transcript CG10133-RA
655	2L	19526686	19526686	1	+	FBgn0032800	0	1	0	1	0	0	0	0	FBgn0032800	CG10137 gene product from transcript CG10137-RA
656	2R	14645271	14645271	1	+	FBgn0033951	0	1	0	1	0	0	1	1	FBgn0033951	CG10139 gene product from transcript CG10139-RB
657	3L	13440435	13440435	1	-	FBgn0036363	0	0	0	0	0	1	0	0	FBgn0036363	CG10140 gene product from transcript CG10140-RA
658	3L	6495297	6495297	1	-	FBgn0035704	0	1	0	1	0	1	0	0	FBgn0035704	Vacuolar protein sorting 8
659	3L	6488424	6488424	1	-	FBgn0035702	0	1	0	1	0	0	0	1	FBgn0035702	CG10147 gene product from transcript CG10147-RB
660	2R	14756288	14756288	1	-	FBgn0033960	0	1	0	0	1	0	0	0	FBgn0033960	CG10151 gene product from transcript CG10151-RA
661	2R	14757853	14757853	1	-	FBgn0033962	0	0	0	0	0	0	0	0	FBgn0033962	NA
662	3L	13437136	13437136	1	-	FBgn0036361	0	0	0	0	0	0	0	0	FBgn0036361	CG10154 gene product from transcript CG10154-RA
663	3R	23678892	23678892	1	+	FBgn0039099	0	0	0	0	0	0	0	0	FBgn0039099	Gamma-interferon-inducible lysosomal thiol reductase 2
664	2L	6945289	6945289	1	-	FBgn0031871	0	0	0	0	0	0	0	1	FBgn0031871	Fibroblast growth factor receptor 1 oncogene partner 2
665	3L	6258760	6258760	1	-	FBgn0035697	0	0	0	0	0	1	0	0	FBgn0035697	CG10163 gene product from transcript CG10163-RA
666	3R	23556773	23556773	1	-	FBgn0039088	0	0	0	0	0	0	0	0	FBgn0039088	CG10164 gene product from transcript CG10164-RB
667	2L	19530301	19530301	1	-	FBgn0032801	0	0	0	0	0	0	0	1	FBgn0032801	CG10165 gene product from transcript CG10165-RC
668	2L	19526347	19526347	1	-	FBgn0032799	0	1	0	1	0	0	0	1	FBgn0032799	CG10166 gene product from transcript CG10166-RA
669	3R	23538721	23538721	1	-	FBgn0039087	0	0	1	0	0	0	0	0	FBgn0039087	CG10168 gene product from transcript CG10168-RA
670	3L	1941068	1941068	1	+	FBgn0035294	1	1	0	0	0	0	0	0	FBgn0035294	Microfibril-associated protein 1
671	3R	23534767	23534767	1	-	FBgn0039085	0	0	0	0	0	0	0	0	FBgn0039085	CG10170 gene product from transcript CG10170-RA
672	3R	23530982	23530982	1	-	FBgn0039084	0	0	0	0	0	0	0	0	FBgn0039084	CG10175 gene product from transcript CG10175-RE
673	2L	18485417	18485417	1	+	FBgn0032682	0	0	0	1	0	0	0	0	FBgn0032682	grindelwald
674	3R	23521583	23521583	1	-	FBgn0039083	0	0	0	1	0	0	0	0	FBgn0039083	CG10177 gene product from transcript CG10177-RA
675	2L	18509572	18509572	1	+	FBgn0032684	0	0	0	0	0	0	0	0	FBgn0032684	CG10178 gene product from transcript CG10178-RB
676	3R	23589815	23589815	1	-	FBgn0039091	0	0	0	0	0	0	0	0	FBgn0039091	CG10182 gene product from transcript CG10182-RA
677	3R	23599034	23599034	1	-	FBgn0039093	0	0	0	0	0	0	0	0	FBgn0039093	CG10183 gene product from transcript CG10183-RB
678	3R	23605487	23605487	1	-	FBgn0039094	0	0	0	0	0	0	0	0	FBgn0039094	CG10184 gene product from transcript CG10184-RA
679	3R	16067512	16067512	1	-	FBgn0038397	0	0	0	0	0	1	0	0	FBgn0038397	CG10185 gene product from transcript CG10185-RA
680	2L	19517201	19517201	1	-	FBgn0032797	0	0	0	0	1	0	0	0	FBgn0032797	Hig-anchoring scaffold protein
681	2L	19508760	19508760	1	-	FBgn0032796	0	1	0	1	0	0	0	1	FBgn0032796	CG10188 gene product from transcript CG10188-RB
682	2L	19493253	19493253	1	-	FBgn0032793	0	1	0	1	0	0	1	1	FBgn0032793	CG10189 gene product from transcript CG10189-RB
683	3L	13390006	13390006	1	-	FBgn0036354	0	1	1	1	0	0	0	0	FBgn0036354	Proteome of centrioles 1
684	2L	19490104	19490104	1	-	FBgn0032790	1	1	0	0	0	0	0	0	FBgn0032790	CG10194 gene product from transcript CG10194-RA
685	2L	19484705	19484705	1	-	FBgn0032787	0	1	0	0	0	1	0	0	FBgn0032787	CG10195 gene product from transcript CG10195-RC
686	2R	14808420	14808420	1	+	FBgn0033968	0	0	0	0	0	0	0	0	FBgn0033968	hase und igel
687	2R	14819987	14819987	1	-	FBgn0033969	0	0	0	0	0	0	0	0	FBgn0033969	CG10202 gene product from transcript CG10202-RA
688	2R	14832833	14832833	1	+	FBgn0033970	0	0	0	0	0	0	0	0	FBgn0033970	CG10205 gene product from transcript CG10205-RA
689	3R	23774140	23774140	1	-	FBgn0039118	0	0	0	0	0	0	0	0	FBgn0039118	CG10208 gene product from transcript CG10208-RA
690	2R	14848373	14848373	1	-	FBgn0033971	0	1	0	1	0	0	0	0	FBgn0033971	CG10209 gene product from transcript CG10209-RA
691	3R	6405891	6405891	1	-	FBgn0037443	0	1	0	1	1	0	0	1	FBgn0037443	Dementin
692	2L	18517493	18517493	1	+	FBgn0032685	0	0	0	0	0	0	0	0	FBgn0032685	CG10211 gene product from transcript CG10211-RB
693	3R	23767452	23767452	1	-	FBgn0039115	0	1	0	1	0	0	0	1	FBgn0039115	CG10214 gene product from transcript CG10214-RA
694	3R	23763255	23763255	1	-	FBgn0039113	0	0	0	0	0	0	0	0	FBgn0039113	CG10217 gene product from transcript CG10217-RB
695	3R	23760596	23760596	1	-	FBgn0039112	0	1	0	0	0	0	0	1	FBgn0039112	Succinate dehydrogenase, subunit D
696	3R	23758557	23758557	1	-	FBgn0028475	0	0	0	1	0	0	0	1	FBgn0028475	HMG-coA reductase degradation 3
697	3L	13412453	13412453	1	-	FBgn0036356	0	1	0	1	0	0	1	1	FBgn0036356	CG10222 gene product from transcript CG10222-RB
698	3R	23752830	23752830	1	-	FBgn0039110	1	1	0	1	0	0	0	1	FBgn0039110	Ran binding protein 3
699	3L	6240068	6240068	1	-	FBgn0035695	0	0	0	0	0	1	0	0	FBgn0035695	CG10226 gene product from transcript CG10226-RA
700	3R	23720621	23720621	1	-	FBgn0039108	0	0	0	0	0	0	0	0	FBgn0039108	CG10232 gene product from transcript CG10232-RD
701	2L	19442358	19442358	1	-	FBgn0032783	0	0	0	0	0	0	0	0	FBgn0032783	CG10237 gene product from transcript CG10237-RD
702	3R	25127359	25127359	1	-	FBgn0039280	0	1	0	1	0	0	0	0	FBgn0039280	Molybdenum cofactor synthesis 2
703	3R	6380328	6380328	1	-	FBgn0027514	0	1	0	1	0	0	0	0	FBgn0027514	CG1024 gene product from transcript CG1024-RE
704	2R	14928425	14928425	1	-	FBgn0027596	0	0	0	0	0	0	0	0	FBgn0027596	CG10249 gene product from transcript CG10249-RG
705	3R	23699027	23699027	1	-	FBgn0043005	0	0	0	0	0	0	0	0	FBgn0043005	portabella
706	3R	23696278	23696278	1	-	FBgn0039104	0	0	0	0	0	0	0	0	FBgn0039104	CG10252 gene product from transcript CG10252-RA
707	2R	14934861	14934861	1	-	FBgn0033983	0	0	0	0	0	0	0	0	FBgn0033983	Alkyldihydroxyacetonephosphate synthase
708	3R	23694983	23694983	1	-	FBgn0027512	0	0	0	1	0	0	0	1	FBgn0027512	CG10254 gene product from transcript CG10254-RB
709	2R	14942611	14942611	1	+	FBgn0033985	0	0	0	0	0	0	0	0	FBgn0033985	CG10257 gene product from transcript CG10257-RA
710	2L	19583990	19583990	1	-	FBgn0032813	0	0	0	1	0	0	0	0	FBgn0032813	CG10262 gene product from transcript CG10262-RA
711	2L	19582474	19582474	1	-	FBgn0032812	0	0	0	0	0	0	0	0	FBgn0032812	CG10263 gene product from transcript CG10263-RE
712	3R	16043523	16043523	1	+	FBgn0038394	0	0	0	0	0	0	0	0	FBgn0038394	CG10264 gene product from transcript CG10264-RA
713	2R	14993835	14993835	1	-	FBgn0033990	0	0	0	0	0	0	0	0	FBgn0033990	CG10265 gene product from transcript CG10265-RC
714	3R	6457128	6457128	1	+	FBgn0037446	0	1	0	1	0	0	0	1	FBgn0037446	Zinc-finger protein
715	2L	19580346	19580346	1	-	FBgn0032811	0	1	0	0	0	0	0	1	FBgn0032811	CG10268 gene product from transcript CG10268-RA
716	3L	6181829	6181829	1	-	FBgn0035690	0	0	0	0	0	1	0	0	FBgn0035690	CG10274 gene product from transcript CG10274-RB
717	3R	6382911	6382911	1	+	FBgn0037442	0	1	0	1	0	0	0	0	FBgn0037442	godzilla E3 ubiquitin protein ligase
718	3R	6011932	6011932	1	-	FBgn0037395	0	0	0	0	0	0	0	0	FBgn0037395	CG10280 gene product from transcript CG10280-RA
719	2L	18484513	18484513	1	-	FBgn0032681	0	0	0	1	1	1	0	0	FBgn0032681	CG10283 gene product from transcript CG10283-RD
720	3R	6368965	6368965	1	+	FBgn0037439	0	1	1	1	1	0	0	1	FBgn0037439	CG10286 gene product from transcript CG10286-RA
721	3L	6173880	6173880	1	-	FBgn0035688	0	1	0	1	0	0	0	0	FBgn0035688	CG10289 gene product from transcript CG10289-RC
722	3R	6343002	6343002	1	+	FBgn0037432	0	0	0	0	0	0	0	0	FBgn0037432	CG10298 gene product from transcript CG10298-RA
723	3R	23711529	23711529	1	+	FBgn0039107	0	0	0	0	0	0	0	0	FBgn0039107	CG10300 gene product from transcript CG10300-RA
724	3R	23710158	23710158	1	+	FBgn0039106	0	0	0	0	0	0	0	0	FBgn0039106	CG10301 gene product from transcript CG10301-RB
725	2R	21685283	21685283	1	+	FBgn0034654	0	1	0	0	0	0	0	1	FBgn0034654	CG10306 gene product from transcript CG10306-RA
726	2R	21688912	21688912	1	+	FBgn0034655	0	0	0	0	0	0	0	0	FBgn0034655	CG10307 gene product from transcript CG10307-RA
727	3R	16357015	16357015	1	-	FBgn0038420	0	0	0	1	0	0	0	0	FBgn0038420	CG10311 gene product from transcript CG10311-RB
728	3R	16370533	16370533	1	-	FBgn0038423	0	0	0	0	0	1	0	0	FBgn0038423	CG10317 gene product from transcript CG10317-RD
729	2R	21658075	21658075	1	+	FBgn0034645	0	1	0	0	0	1	0	1	FBgn0034645	NADH dehydrogenase (ubiquinone) B12 subunit
730	2R	21634668	21634668	1	+	FBgn0034643	0	0	0	1	1	0	0	0	FBgn0034643	CG10321 gene product from transcript CG10321-RA
731	3R	16643605	16643605	1	+	FBgn0038453	0	1	0	0	0	0	0	1	FBgn0038453	CG10326 gene product from transcript CG10326-RA
732	2L	18606833	18606833	1	+	FBgn0032690	0	1	0	0	0	0	0	0	FBgn0032690	CG10333 gene product from transcript CG10333-RA
733	2L	18689581	18689581	1	+	FBgn0032698	0	1	0	1	0	0	0	1	FBgn0032698	CG10336 gene product from transcript CG10336-RC
734	2L	19546959	19546959	1	-	FBgn0032805	0	0	0	1	1	0	0	0	FBgn0032805	CG10337 gene product from transcript CG10337-RA
735	2L	18695733	18695733	1	+	FBgn0032700	0	0	0	1	0	0	0	1	FBgn0032700	CG10338 gene product from transcript CG10338-RB
736	2R	24080476	24080476	1	-	FBgn0034972	0	0	0	0	0	1	0	0	FBgn0034972	CG10339 gene product from transcript CG10339-RA
737	3R	16614391	16614391	1	-	FBgn0022344	0	1	0	1	0	0	1	0	FBgn0022344	CG10340 gene product from transcript CG10340-RA
738	2L	18698719	18698719	1	+	FBgn0032701	0	0	0	0	0	0	0	1	FBgn0032701	CG10341 gene product from transcript CG10341-RA
739	2L	18703467	18703467	1	+	FBgn0032703	0	0	0	1	0	0	0	1	FBgn0032703	CG10343 gene product from transcript CG10343-RA
740	2R	22426965	22426965	1	-	FBgn0034729	0	0	0	1	0	0	0	0	FBgn0034729	CG10344 gene product from transcript CG10344-RA
741	3R	16604788	16604788	1	-	FBgn0027562	0	0	0	0	0	0	0	0	FBgn0027562	CG10345 gene product from transcript CG10345-RA
742	X	11854880	11854880	1	-	FBgn0030342	0	1	0	1	0	0	1	1	FBgn0030342	CG10347 gene product from transcript CG10347-RB
743	2L	18731419	18731419	1	-	FBgn0032707	0	0	0	0	0	0	0	0	FBgn0032707	CG10348 gene product from transcript CG10348-RC
744	X	11876956	11876956	1	-	FBgn0030348	0	0	0	0	0	0	0	0	FBgn0030348	CG10352 gene product from transcript CG10352-RB
745	X	11887162	11887162	1	-	FBgn0030349	0	1	0	1	0	0	0	0	FBgn0030349	CG10353 gene product from transcript CG10353-RF
746	2L	6908083	6908083	1	+	FBgn0031868	0	0	0	0	0	0	0	0	FBgn0031868	Rat1 5'-3' exoribonuclease
747	3L	3615382	3615382	1	+	FBgn0035453	0	0	0	0	0	0	0	0	FBgn0035453	CG10357 gene product from transcript CG10357-RC
748	3L	3612192	3612192	1	+	FBgn0035452	0	0	0	0	0	1	0	0	FBgn0035452	CG10359 gene product from transcript CG10359-RE
749	3L	11800861	11800861	1	-	FBgn0036208	0	0	0	0	0	0	0	0	FBgn0036208	CG10361 gene product from transcript CG10361-RA
750	X	11930850	11930850	1	-	FBgn0030358	0	0	0	0	0	0	0	0	FBgn0030358	CG10362 gene product from transcript CG10362-RA
751	3R	23723364	23723364	1	+	FBgn0039109	0	0	0	1	1	0	0	0	FBgn0039109	CG10365 gene product from transcript CG10365-RC
752	2L	19584235	19584235	1	+	FBgn0032814	0	0	0	1	0	0	0	1	FBgn0032814	CG10366 gene product from transcript CG10366-RA
753	2L	18705699	18705699	1	-	FBgn0032704	0	1	0	0	0	0	0	1	FBgn0032704	CG10373 gene product from transcript CG10373-RB
754	3R	23767712	23767712	1	+	FBgn0039116	0	1	0	1	0	0	0	1	FBgn0039116	CG10375 gene product from transcript CG10375-RA
755	2L	18703118	18703118	1	-	FBgn0032702	0	0	0	1	0	1	0	0	FBgn0032702	CG10376 gene product from transcript CG10376-RA
756	2L	18695422	18695422	1	-	FBgn0032699	0	0	0	1	0	0	0	0	FBgn0032699	CG10383 gene product from transcript CG10383-RB
757	2R	22466489	22466489	1	+	FBgn0034731	0	0	0	0	0	0	0	0	FBgn0034731	CG10384 gene product from transcript CG10384-RE
758	2R	5350493	5350493	1	+	FBgn0033019	0	0	0	0	0	0	0	0	FBgn0033019	CG10395 gene product from transcript CG10395-RE
759	2R	5353994	5353994	1	+	FBgn0033020	0	0	0	0	0	0	0	1	FBgn0033020	Cytochrome c oxidase subunit 4-like
760	2L	6960426	6960426	1	+	FBgn0031877	0	1	0	1	0	0	0	0	FBgn0031877	CG10399 gene product from transcript CG10399-RB
761	3R	16454492	16454492	1	+	FBgn0038431	0	0	0	0	0	0	0	0	FBgn0038431	CG10405 gene product from transcript CG10405-RB
762	3R	16045971	16045971	1	-	FBgn0038395	0	0	0	0	0	0	0	0	FBgn0038395	CG10407 gene product from transcript CG10407-RB
763	3R	6374025	6374025	1	-	FBgn0037440	0	0	0	1	1	0	0	0	FBgn0037440	Carnitine O-Acetyl-Transferase
764	2L	18605021	18605021	1	-	FBgn0032689	0	1	0	1	0	0	0	0	FBgn0032689	CG10413 gene product from transcript CG10413-RB
765	2L	18612242	18612242	1	-	FBgn0032691	0	0	0	0	0	0	0	0	FBgn0032691	Ada2a-containing complex component 2
766	2R	5363103	5363103	1	-	FBgn0033021	0	0	0	0	0	0	0	0	FBgn0033021	CG10417 gene product from transcript CG10417-RB
767	3L	12336676	12336676	1	+	FBgn0036277	0	1	0	1	0	0	0	1	FBgn0036277	CG10418 gene product from transcript CG10418-RA
768	3L	19100363	19100363	1	-	FBgn0036850	0	0	0	0	0	1	0	1	FBgn0036850	Gemin2
769	3R	25235518	25235518	1	-	FBgn0039296	0	1	0	0	0	0	0	1	FBgn0039296	CG10420 gene product from transcript CG10420-RA
770	3L	19097709	19097709	1	-	FBgn0036848	0	1	0	1	0	0	0	0	FBgn0036848	CG10424 gene product from transcript CG10424-RA
771	3R	25262509	25262509	1	-	FBgn0039304	0	1	0	1	0	0	0	0	FBgn0039304	CG10425 gene product from transcript CG10425-RA
772	3L	12277655	12277655	1	+	FBgn0036273	0	1	0	1	0	1	1	1	FBgn0036273	Inositol polyphosphate 5-phosphatase E
773	2L	18948897	18948897	1	+	FBgn0032724	0	1	0	0	0	0	0	1	FBgn0032724	CG10428 gene product from transcript CG10428-RA
774	2L	18974710	18974710	1	+	FBgn0032730	0	0	0	1	1	0	0	0	FBgn0032730	CG10431 gene product from transcript CG10431-RA
775	2R	21606953	21606953	1	-	FBgn0034638	0	0	0	1	1	1	0	0	FBgn0034638	CG10433 gene product from transcript CG10433-RC
776	3R	8013198	8013198	1	-	FBgn0037539	0	1	0	1	0	0	0	0	FBgn0037539	CG10435 gene product from transcript CG10435-RA
777	2R	21576035	21576035	1	-	FBgn0034636	0	0	0	1	0	0	0	0	FBgn0034636	tiwaz
778	2R	20274525	20274525	1	-	FBgn0034494	0	1	0	1	0	0	0	0	FBgn0034494	CG10444 gene product from transcript CG10444-RA
779	3R	7920299	7920299	1	-	FBgn0037531	1	1	0	1	0	0	1	0	FBgn0037531	CG10445 gene product from transcript CG10445-RD
780	2L	19736042	19736042	1	+	FBgn0032816	1	1	0	1	1	0	0	0	FBgn0032816	Nuclear factor Y-box B
781	2R	9707571	9707571	1	+	FBgn0033440	0	0	0	0	0	0	0	0	FBgn0033440	CG10459 gene product from transcript CG10459-RA
782	2L	19735980	19735980	1	-	FBgn0032815	1	1	0	1	1	0	1	0	FBgn0032815	CG10462 gene product from transcript CG10462-RD
783	2L	19758879	19758879	1	+	FBgn0032819	0	1	0	1	0	0	0	1	FBgn0032819	CG10463 gene product from transcript CG10463-RA
784	2R	5340991	5340991	1	-	FBgn0033017	0	1	0	0	0	0	0	0	FBgn0033017	CG10465 gene product from transcript CG10465-RA
785	2L	19775500	19775500	1	+	FBgn0032822	1	1	0	1	0	0	0	0	FBgn0032822	CG10466 gene product from transcript CG10466-RB
786	3L	6094747	6094747	1	-	FBgn0035679	0	1	0	1	0	1	0	0	FBgn0035679	CG10467 gene product from transcript CG10467-RA
787	3L	6093313	6093313	1	-	FBgn0035678	0	0	0	0	0	1	0	0	FBgn0035678	CG10469 gene product from transcript CG10469-RA
788	2L	19049079	19049079	1	+	FBgn0032746	0	1	0	0	0	0	0	1	FBgn0032746	CG10470 gene product from transcript CG10470-RA
789	3L	6062910	6062910	1	-	FBgn0035670	1	0	0	0	0	0	0	0	FBgn0035670	CG10472 gene product from transcript CG10472-RA
790	2R	19286730	19286730	1	-	FBgn0034427	0	0	0	0	0	0	0	0	FBgn0034427	CG10474 gene product from transcript CG10474-RA
791	2R	19285219	19285219	1	-	FBgn0034426	0	0	0	0	0	1	0	0	FBgn0034426	CG10476 gene product from transcript CG10476-RA
792	3L	6034611	6034611	1	-	FBgn0035661	0	0	0	0	0	0	0	0	FBgn0035661	CG10477 gene product from transcript CG10477-RA
793	3L	6011021	6011021	1	-	FBgn0035657	0	0	0	0	0	0	0	0	FBgn0035657	alpha Karyopherin-4
794	3L	5976007	5976007	1	-	FBgn0035656	0	0	0	0	1	0	0	0	FBgn0035656	CG10479 gene product from transcript CG10479-RA
795	2L	19892550	19892550	1	-	FBgn0032827	0	0	0	0	0	0	0	0	FBgn0032827	CG10481 gene product from transcript CG10481-RB
796	3L	5921316	5921316	1	-	FBgn0035649	0	0	0	1	0	1	0	0	FBgn0035649	CG10483 gene product from transcript CG10483-RA
797	3L	5906699	5906699	1	-	FBgn0035647	0	0	0	0	0	0	0	0	FBgn0035647	CG10486 gene product from transcript CG10486-RB
798	2L	19054081	19054081	1	+	FBgn0032748	0	0	0	1	1	0	0	0	FBgn0032748	CG10492 gene product from transcript CG10492-RA
799	2R	21519125	21519125	1	-	FBgn0034634	0	1	1	1	0	0	0	1	FBgn0034634	CG10494 gene product from transcript CG10494-RB
800	2L	19063325	19063325	1	+	FBgn0032750	0	1	0	0	0	0	0	0	FBgn0032750	CG10495 gene product from transcript CG10495-RA
801	2R	21501732	21501732	1	-	FBgn0034631	0	1	1	1	0	0	0	1	FBgn0034631	TATA box-binding protein-associated factor RNA polymerase I subunit C-like
802	2R	21290328	21290328	1	-	FBgn0034612	0	0	0	0	0	0	0	0	FBgn0034612	CG10505 gene product from transcript CG10505-RA
803	3L	21210215	21210215	1	+	FBgn0037060	0	0	0	0	0	0	0	0	FBgn0037060	CG10508 gene product from transcript CG10508-RK
804	3L	21210084	21210084	1	-	FBgn0037059	0	0	0	0	0	1	0	0	FBgn0037059	CG10510 gene product from transcript CG10510-RA
805	3L	21202920	21202920	1	+	FBgn0037057	0	0	0	1	1	0	0	0	FBgn0037057	CG10512 gene product from transcript CG10512-RA
806	3R	25277212	25277212	1	-	FBgn0039311	0	0	0	0	0	0	0	0	FBgn0039311	CG10513 gene product from transcript CG10513-RB
807	3R	25279819	25279819	1	-	FBgn0039312	0	0	0	0	0	0	0	0	FBgn0039312	CG10514 gene product from transcript CG10514-RA
808	3L	15968204	15968204	1	+	FBgn0036549	0	1	0	1	0	0	0	1	FBgn0036549	CG10516 gene product from transcript CG10516-RA
809	2R	21072785	21072785	1	-	FBgn0034583	0	0	0	1	1	1	0	1	FBgn0034583	CG10527 gene product from transcript CG10527-RA
810	3R	11650988	11650988	1	+	FBgn0037926	0	0	0	1	1	0	0	0	FBgn0037926	Elongator complex protein 1
811	2R	20996220	20996220	1	+	FBgn0034570	0	1	0	1	0	1	0	0	FBgn0034570	CG10543 gene product from transcript CG10543-RF
812	3R	25308387	25308387	1	-	FBgn0039321	0	0	0	0	0	0	0	0	FBgn0039321	CG10550 gene product from transcript CG10550-RD
813	3R	25318111	25318111	1	-	FBgn0039324	0	0	0	0	0	0	0	0	FBgn0039324	CG10553 gene product from transcript CG10553-RA
814	X	8398940	8398940	1	+	FBgn0030034	0	1	0	1	0	0	0	0	FBgn0030034	CG10555 gene product from transcript CG10555-RB
815	3R	25316116	25316116	1	-	FBgn0039323	0	0	0	0	0	0	0	0	FBgn0039323	CG10559 gene product from transcript CG10559-RB
816	3R	25320079	25320079	1	-	FBgn0039325	0	0	0	0	0	0	0	0	FBgn0039325	CG10560 gene product from transcript CG10560-RA
817	2L	19114401	19114401	1	+	FBgn0002036	0	1	0	0	0	0	0	1	FBgn0002036	CG10561 gene product from transcript CG10561-RA
818	3R	25322751	25322751	1	-	FBgn0039326	0	0	0	0	0	0	0	0	FBgn0039326	CG10562 gene product from transcript CG10562-RA
819	3L	21136353	21136353	1	-	FBgn0037051	0	1	1	1	0	0	0	1	FBgn0037051	CG10565 gene product from transcript CG10565-RB
820	3L	21131446	21131446	1	+	FBgn0037050	0	0	0	0	0	0	0	0	FBgn0037050	CG10566 gene product from transcript CG10566-RA
821	2L	18810986	18810986	1	-	FBgn0040992	0	0	0	0	0	1	0	0	FBgn0040992	CG10570 gene product from transcript CG10570-RC
822	3L	5768794	5768794	1	-	FBgn0035632	0	1	0	1	1	1	0	0	FBgn0035632	Bifunctional Phosphopantetheine adenylyltransferase - Dephospho-CoA kinase
823	3L	5765591	5765591	1	-	FBgn0035630	0	1	0	1	0	0	1	0	FBgn0035630	CG10576 gene product from transcript CG10576-RD
824	3L	21034203	21034203	1	-	FBgn0037046	0	1	0	1	1	0	0	0	FBgn0037046	CG10581 gene product from transcript CG10581-RA
825	3L	21031360	21031360	1	-	FBgn0037045	0	1	0	0	0	1	0	0	FBgn0037045	CG10584 gene product from transcript CG10584-RA
826	3L	21027915	21027915	1	+	FBgn0037044	0	1	0	1	0	1	0	1	FBgn0037044	CG10585 gene product from transcript CG10585-RA
827	3L	20956750	20956750	1	-	FBgn0037036	0	0	0	0	0	0	0	0	FBgn0037036	Seminase
828	3L	20962555	20962555	1	-	FBgn0037039	0	0	0	0	0	1	0	0	FBgn0037039	CG10587 gene product from transcript CG10587-RA
829	3L	20956934	20956934	1	+	FBgn0037037	0	0	0	0	0	1	0	0	FBgn0037037	CG10588 gene product from transcript CG10588-RB
830	3L	20927826	20927826	1	+	FBgn0037035	0	0	0	0	0	0	0	0	FBgn0037035	CG10589 gene product from transcript CG10589-RA
831	3L	5603979	5603979	1	-	FBgn0035622	1	1	0	0	1	0	0	0	FBgn0035622	Transmembrane 9 superfamily protein member 3
832	3L	5599692	5599692	1	-	FBgn0035621	0	0	0	0	0	1	0	0	FBgn0035621	CG10591 gene product from transcript CG10591-RA
833	3L	5595272	5595272	1	-	FBgn0035619	0	0	0	1	0	1	0	0	FBgn0035619	CG10592 gene product from transcript CG10592-RA
834	X	17231729	17231729	1	-	FBgn0030832	0	0	0	0	0	0	0	0	FBgn0030832	CG10597 gene product from transcript CG10597-RB
835	X	17226441	17226441	1	-	FBgn0003057	0	0	0	0	0	0	0	0	FBgn0003057	CG10598 gene product from transcript CG10598-RC
836	2L	18839679	18839679	1	-	FBgn0032717	0	1	1	1	0	0	0	0	FBgn0032717	CG10600 gene product from transcript CG10600-RC
837	2L	18859212	18859212	1	-	FBgn0032721	0	1	1	1	0	0	0	0	FBgn0032721	CG10602 gene product from transcript CG10602-RF
838	2L	18954425	18954425	1	-	FBgn0032726	0	0	0	0	0	0	0	0	FBgn0032726	CG10621 gene product from transcript CG10621-RA
839	2L	18957169	18957169	1	-	FBgn0032727	1	0	0	1	0	0	0	0	FBgn0032727	CG10623 gene product from transcript CG10623-RC
840	3L	5551159	5551159	1	-	FBgn0035612	0	0	0	0	0	0	0	0	FBgn0035612	farmer
841	3L	12530171	12530171	1	-	FBgn0036298	0	0	0	1	0	1	0	1	FBgn0036298	nesthocker
842	2L	19758613	19758613	1	-	FBgn0032818	0	1	0	1	0	0	0	1	FBgn0032818	CG10628 gene product from transcript CG10628-RA
843	3L	5498958	5498958	1	-	FBgn0035608	0	1	0	0	0	1	0	0	FBgn0035608	CG10630 gene product from transcript CG10630-RA
844	2L	19756867	19756867	1	-	FBgn0032817	0	1	0	1	1	0	1	1	FBgn0032817	CG10631 gene product from transcript CG10631-RA
845	3L	12572542	12572542	1	-	FBgn0036302	0	0	0	1	0	0	0	1	FBgn0036302	sosondowah
846	3L	5382821	5382821	1	-	FBgn0035604	0	0	0	0	0	0	0	0	FBgn0035604	Ionotropic receptor 64a
847	3L	5368008	5368008	1	-	FBgn0035603	0	0	0	1	0	1	0	0	FBgn0035603	Prefoldin 4
848	3L	12501311	12501311	1	-	FBgn0036290	0	0	0	0	0	0	0	1	FBgn0036290	CG10638 gene product from transcript CG10638-RD
849	2L	18974448	18974448	1	-	FBgn0032729	0	0	0	1	1	0	0	0	FBgn0032729	CG10639 gene product from transcript CG10639-RA
850	2L	18987276	18987276	1	-	FBgn0032731	0	1	0	0	1	0	0	0	FBgn0032731	Swiprosin-1
851	3L	12503894	12503894	1	-	FBgn0036292	0	0	0	1	1	0	0	0	FBgn0036292	CG10646 gene product from transcript CG10646-RA
852	2L	18995930	18995930	1	-	FBgn0046302	0	0	0	0	0	1	0	0	FBgn0046302	CG10650 gene product from transcript CG10650-RB
853	2L	20134923	20134923	1	-	FBgn0032853	0	0	0	0	0	0	0	0	FBgn0032853	CG10651 gene product from transcript CG10651-RB
854	3L	12507840	12507840	1	-	FBgn0036294	0	0	0	0	0	0	0	1	FBgn0036294	CG10654 gene product from transcript CG10654-RB
855	3L	12497216	12497216	1	-	FBgn0036289	0	0	0	0	0	0	0	0	FBgn0036289	CG10657 gene product from transcript CG10657-RA
856	2L	20025811	20025811	1	-	FBgn0032839	0	0	0	0	0	1	0	0	FBgn0032839	CG10659 gene product from transcript CG10659-RA
857	3L	12490676	12490676	1	-	FBgn0036288	0	0	0	1	1	0	0	0	FBgn0036288	CG10660 gene product from transcript CG10660-RD
858	3L	12484954	12484954	1	-	FBgn0036287	0	0	0	0	0	0	0	0	FBgn0036287	CG10663 gene product from transcript CG10663-RD
859	2L	19958713	19958713	1	+	FBgn0032833	0	1	0	1	0	1	0	1	FBgn0032833	Cytochrome c oxidase subunit 4
860	3R	25335284	25335284	1	-	FBgn0039329	0	0	0	0	0	0	0	0	FBgn0039329	CG10669 gene product from transcript CG10669-RB
861	3L	5146063	5146063	1	-	FBgn0035586	0	0	0	1	1	0	0	1	FBgn0035586	CG10671 gene product from transcript CG10671-RA
862	3L	5141646	5141646	1	-	FBgn0035588	1	0	0	0	0	0	0	0	FBgn0035588	CG10672 gene product from transcript CG10672-RA
863	3L	5139395	5139395	1	-	FBgn0035590	0	0	0	1	0	0	0	0	FBgn0035590	p53-related protein kinase
864	3L	5136292	5136292	1	-	FBgn0035592	0	0	0	1	0	0	0	1	FBgn0035592	CG10674 gene product from transcript CG10674-RA
865	2L	19964125	19964125	1	+	FBgn0032836	0	0	0	0	0	1	0	0	FBgn0032836	CG10680 gene product from transcript CG10680-RB
866	3L	12501513	12501513	1	+	FBgn0036291	0	0	0	0	0	0	0	1	FBgn0036291	CG10681 gene product from transcript CG10681-RB
867	3L	12534590	12534590	1	+	FBgn0036300	0	0	0	1	0	0	0	1	FBgn0036300	Phosphomannomutase type 2
868	3R	24107391	24107391	1	+	FBgn0039147	0	0	0	0	0	0	0	0	FBgn0039147	CG10694 gene product from transcript CG10694-RA
869	2L	19079028	19079028	1	-	FBgn0032754	0	0	0	0	0	0	0	0	FBgn0032754	CG10700 gene product from transcript CG10700-RA
870	2L	19069850	19069850	1	-	FBgn0032752	0	0	0	0	1	1	0	0	FBgn0032752	CG10702 gene product from transcript CG10702-RD
871	3R	11230569	11230569	1	-	FBgn0037881	0	0	0	1	0	0	0	0	FBgn0037881	GRIP and coiled-coil domain containing 88 kDa
872	3L	13519605	13519605	1	-	FBgn0036377	0	0	0	0	0	1	0	0	FBgn0036377	CG10710 gene product from transcript CG10710-RA
873	3L	13435229	13435229	1	-	FBgn0036360	0	0	0	0	0	0	0	0	FBgn0036360	CG10713 gene product from transcript CG10713-RA
874	2L	20091435	20091435	1	+	FBgn0032846	0	0	0	1	0	0	0	1	FBgn0032846	CG10721 gene product from transcript CG10721-RB
875	2L	20093972	20093972	1	+	FBgn0032848	0	1	0	1	0	0	0	1	FBgn0032848	nessun dorma
876	3L	13437954	13437954	1	+	FBgn0036362	0	0	0	0	0	0	0	0	FBgn0036362	CG10725 gene product from transcript CG10725-RB
877	2L	20072248	20072248	1	-	FBgn0032843	1	0	0	0	0	0	0	0	FBgn0032843	CG10730 gene product from transcript CG10730-RC
878	2R	16149616	16149616	1	-	FBgn0034081	0	1	0	1	0	0	0	0	FBgn0034081	CG10731 gene product from transcript CG10731-RC
879	3L	13442594	13442594	1	+	FBgn0036365	0	0	0	0	0	0	0	0	FBgn0036365	combover
880	2R	16158794	16158794	1	-	FBgn0034082	1	0	0	0	0	0	0	0	FBgn0034082	CG10734 gene product from transcript CG10734-RA
881	2R	19164147	19164147	1	+	FBgn0034420	0	1	0	1	1	0	0	1	FBgn0034420	CG10737 gene product from transcript CG10737-RS
882	3L	13450770	13450770	1	+	FBgn0036368	0	0	0	0	1	1	0	0	FBgn0036368	CG10738 gene product from transcript CG10738-RD
883	3R	4433993	4433993	1	+	FBgn0037250	0	1	1	1	1	0	1	0	FBgn0037250	CG1074 gene product from transcript CG1074-RA
884	3L	13486797	13486797	1	+	FBgn0036373	0	1	1	1	1	0	0	0	FBgn0036373	Tondu-domain-containing Growth Inhibitor
885	3L	13513254	13513254	1	+	FBgn0036376	0	1	0	1	0	0	0	1	FBgn0036376	CG10743 gene product from transcript CG10743-RB
886	2L	20091348	20091348	1	-	FBgn0032845	0	0	0	1	0	0	0	0	FBgn0032845	CG10747 gene product from transcript CG10747-RB
887	3L	12972359	12972359	1	-	FBgn0036327	0	0	0	0	0	0	0	0	FBgn0036327	CG10748 gene product from transcript CG10748-RA
888	3L	12972474	12972474	1	+	FBgn0036328	0	0	0	0	0	0	0	0	FBgn0036328	CG10749 gene product from transcript CG10749-RA
889	3R	6027767	6027767	1	+	FBgn0037397	0	0	0	0	0	0	0	0	FBgn0037397	pseudo
890	2L	19300306	19300306	1	+	FBgn0032769	0	0	0	0	0	1	0	0	FBgn0032769	CG10750 gene product from transcript CG10750-RB
891	3L	12954647	12954647	1	-	FBgn0036325	0	0	0	0	0	1	0	0	FBgn0036325	CG10752 gene product from transcript CG10752-RA
892	3L	12814019	12814019	1	-	FBgn0036314	0	1	0	0	0	0	0	0	FBgn0036314	CG10754 gene product from transcript CG10754-RA
893	3R	6122592	6122592	1	+	FBgn0037402	0	0	0	0	0	1	0	0	FBgn0037402	Vacuolar H[+] ATPase 14kD subunit 2
894	X	8162792	8162792	1	-	FBgn0030015	0	0	0	0	0	0	0	0	FBgn0030015	CG10761 gene product from transcript CG10761-RA
895	2R	17453419	17453419	1	+	FBgn0034221	0	0	0	0	0	1	0	1	FBgn0034221	CG10764 gene product from transcript CG10764-RA
896	3R	6167518	6167518	1	+	FBgn0037405	0	0	0	0	0	0	0	0	FBgn0037405	CG1077 gene product from transcript CG1077-RA
897	X	7931382	7931382	1	-	FBgn0029979	0	1	0	1	1	0	1	0	FBgn0029979	maheshvara
898	X	7933351	7933351	1	-	FBgn0029980	0	1	0	1	1	0	1	1	FBgn0029980	CG10778 gene product from transcript CG10778-RB
899	3R	4485041	4485041	1	+	FBgn0037255	0	0	0	0	0	0	0	1	FBgn0037255	Factor interacting with poly(A) polymerase 1
900	X	3316402	3316402	1	-	FBgn0029656	0	0	0	0	0	0	0	0	FBgn0029656	CG10793 gene product from transcript CG10793-RA
901	2R	21384341	21384341	1	-	FBgn0034626	0	0	0	0	0	0	0	1	FBgn0034626	CG10795 gene product from transcript CG10795-RA
902	2R	13257886	13257886	1	+	FBgn0033821	0	0	0	0	0	1	0	1	FBgn0033821	CG10799 gene product from transcript CG10799-RA
903	X	3460592	3460592	1	+	FBgn0029660	0	0	0	0	0	0	0	0	FBgn0029660	CG10801 gene product from transcript CG10801-RA
904	X	3482965	3482965	1	+	FBgn0029664	0	0	0	0	0	0	0	1	FBgn0029664	CG10802 gene product from transcript CG10802-RA
905	X	3485650	3485650	1	+	FBgn0029666	0	1	0	1	0	0	0	0	FBgn0029666	CG10803 gene product from transcript CG10803-RE
906	X	3482322	3482322	1	-	FBgn0029663	0	0	0	0	0	0	0	0	FBgn0029663	CG10804 gene product from transcript CG10804-RD
907	2L	6870387	6870387	1	-	FBgn0031865	0	0	0	0	0	0	0	0	FBgn0031865	Na[+]/H[+] hydrogen antiporter 1
908	3L	9859889	9859889	1	-	FBgn0036052	0	1	0	1	0	0	1	0	FBgn0036052	CG10809 gene product from transcript CG10809-RB
909	2R	13377714	13377714	1	-	FBgn0033830	0	0	0	0	0	0	0	0	FBgn0033830	CG10814 gene product from transcript CG10814-RA
910	2R	19951433	19951433	1	+	FBgn0034478	0	0	0	0	0	0	0	0	FBgn0034478	CG10822 gene product from transcript CG10822-RA
911	3R	21161092	21161092	1	-	FBgn0038865	0	0	0	0	0	0	0	0	FBgn0038865	Common Dpr-interacting protein
912	3R	21130219	21130219	1	+	FBgn0038860	0	1	0	0	0	0	0	1	FBgn0038860	Interacts with the C terminus of ELL 2
913	3R	21006987	21006987	1	-	FBgn0038845	0	0	0	0	0	0	0	0	FBgn0038845	CG10827 gene product from transcript CG10827-RA
914	3R	20897320	20897320	1	-	FBgn0038839	0	0	0	0	0	0	0	0	FBgn0038839	Kctd12-like
915	2L	22107279	22107279	1	-	FBgn0032972	0	0	0	0	0	0	0	0	FBgn0032972	CG10834 gene product from transcript CG10834-RA
916	2L	15979535	15979535	1	+	FBgn0028858	0	0	0	0	0	0	0	0	FBgn0028858	CG10839 gene product from transcript CG10839-RB
917	3R	13631942	13631942	1	+	FBgn0038163	0	0	0	0	0	1	0	0	FBgn0038163	CG10841 gene product from transcript CG10841-RA
918	3R	24901116	24901116	1	+	FBgn0039246	0	0	0	0	0	0	0	0	FBgn0039246	CG10845 gene product from transcript CG10845-RA
919	3L	3947891	3947891	1	+	FBgn0035478	0	0	0	0	0	0	0	0	FBgn0035478	CG10853 gene product from transcript CG10853-RA
920	3L	3806459	3806459	1	-	FBgn0035461	1	1	0	1	0	0	0	0	FBgn0035461	nutcracker
921	3L	3755201	3755201	1	-	FBgn0035458	0	0	0	0	0	1	0	0	FBgn0035458	pickpocket 27
922	2L	13398664	13398664	1	-	FBgn0032520	0	0	0	0	0	0	0	0	FBgn0032520	CG10859 gene product from transcript CG10859-RA
923	3L	3654771	3654771	1	-	FBgn0035455	0	0	0	0	0	1	0	0	FBgn0035455	CG10862 gene product from transcript CG10862-RA
924	3L	3942465	3942465	1	-	FBgn0027552	0	1	0	1	1	0	0	0	FBgn0027552	CG10863 gene product from transcript CG10863-RA
925	3R	18411631	18411631	1	-	FBgn0038621	0	0	0	0	0	0	0	0	FBgn0038621	CG10864 gene product from transcript CG10864-RA
926	3L	3937941	3937941	1	-	FBgn0035475	0	1	0	0	0	1	0	0	FBgn0035475	CG10866 gene product from transcript CG10866-RB
927	2L	1587155	1587155	1	-	FBgn0031347	0	0	0	0	0	0	0	0	FBgn0031347	CG10869 gene product from transcript CG10869-RA
928	2L	2192371	2192371	1	-	FBgn0031395	0	1	0	1	0	0	0	0	FBgn0031395	CG10874 gene product from transcript CG10874-RB
929	3R	20564067	20564067	1	-	FBgn0038804	1	0	0	1	0	0	0	0	FBgn0038804	CG10877 gene product from transcript CG10877-RA
930	2L	2216311	2216311	1	-	FBgn0031398	0	0	0	1	0	0	0	0	FBgn0031398	CG10880 gene product from transcript CG10880-RB
931	3R	20408265	20408265	1	+	FBgn0038796	0	0	0	0	0	0	0	0	FBgn0038796	eIF3g paralogue b
932	3R	20114939	20114939	1	+	FBgn0038773	0	0	0	0	0	0	0	0	FBgn0038773	CG10887 gene product from transcript CG10887-RA
933	3R	20036055	20036055	1	-	FBgn0038769	0	1	0	1	1	0	0	1	FBgn0038769	CG10889 gene product from transcript CG10889-RA
934	3R	11557729	11557729	1	+	FBgn0037911	0	0	0	1	0	0	0	1	FBgn0037911	CG10898 gene product from transcript CG10898-RA
935	3R	24857559	24857559	1	-	FBgn0039235	0	0	0	0	0	0	0	0	FBgn0039235	CG10899 gene product from transcript CG10899-RA
936	3R	4359883	4359883	1	+	FBgn0037238	1	0	0	1	0	0	0	0	FBgn0037238	CG1090 gene product from transcript CG1090-RI
937	3R	8030411	8030411	1	+	FBgn0037543	0	1	0	1	1	0	0	1	FBgn0037543	CG10903 gene product from transcript CG10903-RB
938	2R	23970069	23970069	1	-	FBgn0034945	0	1	0	1	0	0	0	0	FBgn0034945	CG10904 gene product from transcript CG10904-RB
939	3L	11793514	11793514	1	+	FBgn0036207	0	0	0	0	0	1	0	0	FBgn0036207	CG10907 gene product from transcript CG10907-RA
940	2L	1974126	1974126	1	+	FBgn0031376	0	1	0	1	0	0	0	0	FBgn0031376	NA
941	3R	12911292	12911292	1	-	FBgn0038090	0	0	0	0	0	0	0	0	FBgn0038090	CG10909 gene product from transcript CG10909-RA
942	3R	7086083	7086083	1	-	FBgn0037470	0	1	0	1	1	0	0	0	FBgn0037470	CG1091 gene product from transcript CG1091-RB
943	2R	18020249	18020249	1	+	FBgn0034289	0	0	0	0	0	0	0	0	FBgn0034289	CG10910 gene product from transcript CG10910-RB
944	2R	18054064	18054064	1	-	FBgn0034295	0	0	0	0	0	0	0	0	FBgn0034295	CG10911 gene product from transcript CG10911-RA
945	2R	18057059	18057059	1	-	FBgn0034296	0	0	0	0	0	0	0	0	FBgn0034296	CG10912 gene product from transcript CG10912-RA
946	2R	18158257	18158257	1	+	FBgn0034307	0	1	0	1	0	0	0	0	FBgn0034307	CG10914 gene product from transcript CG10914-RA
947	2R	18160720	18160720	1	+	FBgn0034308	0	0	0	1	0	0	0	1	FBgn0034308	CG10915 gene product from transcript CG10915-RB
948	2R	18173669	18173669	1	+	FBgn0034312	0	0	0	1	0	0	0	0	FBgn0034312	CG10916 gene product from transcript CG10916-RB
949	X	21429256	21429256	1	-	FBgn0031178	0	0	0	0	0	0	0	0	FBgn0031178	CG10918 gene product from transcript CG10918-RA
950	3R	7758171	7758171	1	+	FBgn0037514	0	0	0	0	0	0	0	0	FBgn0037514	CG10919 gene product from transcript CG10919-RA
951	3R	4266954	4266954	1	+	FBgn0037228	0	1	0	1	1	0	0	0	FBgn0037228	CG1092 gene product from transcript CG1092-RC
952	X	7854213	7854213	1	-	FBgn0029963	0	0	0	0	0	0	0	0	FBgn0029963	CG10920 gene product from transcript CG10920-RA
953	2R	18527432	18527432	1	+	FBgn0034356	0	0	0	1	1	0	0	0	FBgn0034356	CG10924 gene product from transcript CG10924-RA
954	2R	18613082	18613082	1	+	FBgn0034360	0	1	0	0	0	0	0	0	FBgn0034360	CG10927 gene product from transcript CG10927-RA
955	2R	17748935	17748935	1	+	FBgn0034274	0	0	0	0	0	1	0	0	FBgn0034274	CG10931 gene product from transcript CG10931-RA
956	X	7888752	7888752	1	-	FBgn0029969	0	1	0	1	0	0	1	0	FBgn0029969	CG10932 gene product from transcript CG10932-RB
957	2R	17723313	17723313	1	+	FBgn0034264	0	1	0	0	0	0	0	0	FBgn0034264	CG10933 gene product from transcript CG10933-RA
958	2R	17722339	17722339	1	+	FBgn0034263	0	0	0	0	0	0	0	0	FBgn0034263	CG10934 gene product from transcript CG10934-RA
959	2R	17639134	17639134	1	-	FBgn0034253	0	0	0	0	0	0	0	0	FBgn0034253	CG10936 gene product from transcript CG10936-RA
960	3L	12862831	12862831	1	-	FBgn0036320	0	0	0	0	0	0	0	0	FBgn0036320	CG10943 gene product from transcript CG10943-RA
961	2L	20399394	20399394	1	-	FBgn0032857	0	0	0	1	0	0	0	0	FBgn0032857	CG10947 gene product from transcript CG10947-RD
962	3L	12850117	12850117	1	-	FBgn0036317	0	1	0	1	0	1	1	1	FBgn0036317	CG10948 gene product from transcript CG10948-RB
963	2L	20416918	20416918	1	-	FBgn0032858	0	1	0	1	1	0	0	0	FBgn0032858	CG10949 gene product from transcript CG10949-RB
964	2R	17195203	17195203	1	+	FBgn0034205	0	0	0	0	0	0	0	0	FBgn0034205	CG10950 gene product from transcript CG10950-RA
965	2R	17166643	17166643	1	-	FBgn0034204	0	0	0	0	0	0	0	0	FBgn0034204	CG10953 gene product from transcript CG10953-RB
966	2R	17124237	17124237	1	-	FBgn0034195	0	0	0	0	0	0	0	0	FBgn0034195	Serpin 53F
967	X	8132406	8132406	1	+	FBgn0030004	1	0	0	1	0	0	0	0	FBgn0030004	CG10958 gene product from transcript CG10958-RA
968	X	8148783	8148783	1	+	FBgn0030010	0	0	0	1	0	0	0	1	FBgn0030010	CG10959 gene product from transcript CG10959-RA
969	3L	12843106	12843106	1	-	FBgn0036316	1	0	0	0	1	0	0	1	FBgn0036316	CG10960 gene product from transcript CG10960-RC
970	X	8974255	8974255	1	-	FBgn0030073	0	0	0	0	1	0	0	0	FBgn0030073	CG10962 gene product from transcript CG10962-RB
971	3L	12781021	12781021	1	-	FBgn0036310	0	0	0	0	0	0	0	0	FBgn0036310	CG10969 gene product from transcript CG10969-RA
972	X	9071408	9071408	1	-	FBgn0030078	1	0	0	0	0	0	0	0	FBgn0030078	CG10970 gene product from transcript CG10970-RB
973	3L	12773573	12773573	1	-	FBgn0036309	0	1	0	1	0	0	0	0	FBgn0036309	Huntingtin interacting protein 1
974	3L	12754774	12754774	1	-	FBgn0036306	0	1	0	1	0	0	0	0	FBgn0036306	CG10973 gene product from transcript CG10973-RB
975	3R	5794704	5794704	1	+	FBgn0037379	0	0	0	1	0	0	0	0	FBgn0037379	CG10979 gene product from transcript CG10979-RB
976	3R	5824605	5824605	1	+	FBgn0037384	0	1	1	1	0	0	0	1	FBgn0037384	degringolade
977	3L	12750119	12750119	1	+	FBgn0036305	0	1	0	1	0	0	0	1	FBgn0036305	CG10984 gene product from transcript CG10984-RC
978	X	13755406	13755406	1	-	FBgn0030520	0	0	0	1	1	0	0	1	FBgn0030520	Programmed cell death 4
979	3R	5848953	5848953	1	+	FBgn0037389	0	0	0	0	0	0	0	0	FBgn0037389	pseudo
980	X	13782170	13782170	1	-	FBgn0030521	0	1	0	1	1	0	0	0	FBgn0030521	Cathepsin B1
981	X	13791104	13791104	1	-	FBgn0030524	0	0	0	0	0	0	0	0	FBgn0030524	CG10993 gene product from transcript CG10993-RA
982	X	13797638	13797638	1	-	FBgn0030525	1	0	0	0	0	0	0	0	FBgn0030525	CG10996 gene product from transcript CG10996-RA
983	2R	19503068	19503068	1	+	FBgn0034455	0	0	0	0	0	0	0	0	FBgn0034455	CG11007 gene product from transcript CG11007-RB
984	3L	12850160	12850160	1	+	FBgn0036318	0	1	0	1	0	1	1	0	FBgn0036318	WW domain binding protein 2
985	2L	6557800	6557800	1	+	FBgn0031830	0	1	1	1	0	0	0	1	FBgn0031830	Cytochrome c oxidase subunit 5B
986	2R	19662436	19662436	1	+	FBgn0034464	0	0	0	0	0	1	0	0	FBgn0034464	CG11018 gene product from transcript CG11018-RA
987	2L	5746157	5746157	1	+	FBgn0031735	1	0	0	0	0	1	0	0	FBgn0031735	CG11029 gene product from transcript CG11029-RA
988	3R	4337760	4337760	1	+	FBgn0037235	0	1	0	1	1	0	0	0	FBgn0037235	CG1103 gene product from transcript CG1103-RA
989	2L	5724656	5724656	1	+	FBgn0031736	0	1	1	1	1	0	0	0	FBgn0031736	CG11030 gene product from transcript CG11030-RB
990	3R	9052518	9052518	1	+	FBgn0037659	0	0	0	1	1	0	0	0	FBgn0037659	Lysine (K)-specific demethylase 2
991	2L	5805395	5805395	1	+	FBgn0031741	0	0	0	0	1	0	0	0	FBgn0031741	CG11034 gene product from transcript CG11034-RC
992	3R	8032947	8032947	1	-	FBgn0037544	0	1	0	1	0	0	0	0	FBgn0037544	CG11035 gene product from transcript CG11035-RB
993	3L	20961386	20961386	1	-	FBgn0037038	0	0	0	0	0	1	0	0	FBgn0037038	CG11037 gene product from transcript CG11037-RA
994	3R	7074470	7074470	1	-	FBgn0037467	0	1	1	1	0	0	0	0	FBgn0037467	UFM1 specific ligase 1
995	2R	20146133	20146133	1	+	FBgn0034481	0	0	0	0	0	0	0	0	FBgn0034481	CG11041 gene product from transcript CG11041-RB
996	2L	6559431	6559431	1	+	FBgn0031831	0	0	0	0	0	0	0	0	FBgn0031831	Cytochrome c oxidase subunit 5B-like
997	2R	20231831	20231831	1	+	FBgn0034484	0	0	0	0	0	0	0	0	FBgn0034484	CG11044 gene product from transcript CG11044-RA
998	2R	20239987	20239987	1	+	FBgn0034487	0	0	0	0	0	0	0	0	FBgn0034487	EFHC1 homologue 2
999	3R	7067132	7067132	1	-	FBgn0037465	0	1	0	1	0	0	0	1	FBgn0037465	CG1105 gene product from transcript CG1105-RA
1000	2L	6611023	6611023	1	+	FBgn0031836	0	0	1	1	0	0	0	0	FBgn0031836	CG11050 gene product from transcript CG11050-RA
1001	3R	8009297	8009297	1	-	FBgn0040524	0	1	0	0	0	0	0	0	FBgn0040524	CG11052 gene product from transcript CG11052-RB
1002	2R	20257652	20257652	1	+	FBgn0034491	0	0	0	1	0	0	0	1	FBgn0034491	Hormone-sensitive lipase
1003	2R	7175886	7175886	1	+	FBgn0033149	0	0	0	0	0	0	0	0	FBgn0033149	CG11060 gene product from transcript CG11060-RA
1004	X	13955251	13955251	1	+	FBgn0030536	0	0	0	0	0	0	0	0	FBgn0030536	CG11068 gene product from transcript CG11068-RA
1005	3R	24894744	24894744	1	+	FBgn0039244	0	0	0	0	0	0	0	0	FBgn0039244	CG11069 gene product from transcript CG11069-RA
1006	2L	6658507	6658507	1	+	FBgn0028467	0	0	0	0	0	0	0	1	FBgn0028467	CG11070 gene product from transcript CG11070-RA
1007	X	13857124	13857124	1	-	FBgn0030532	0	0	0	0	0	0	0	0	FBgn0030532	NA
1008	2R	22099726	22099726	1	-	FBgn0034693	0	0	0	0	0	0	0	0	FBgn0034693	CG11073 gene product from transcript CG11073-RD
1009	4	1031757	1031757	1	-	FBgn0039929	0	1	0	1	0	0	0	0	FBgn0039929	CG11076 gene product from transcript CG11076-RE
1010	4	1029370	1029370	1	-	FBgn0039930	0	0	0	0	0	0	0	0	FBgn0039930	CG11077 gene product from transcript CG11077-RA
1011	X	12616316	12616316	1	+	FBgn0030408	0	0	0	0	0	0	0	0	FBgn0030408	CG11085 gene product from transcript CG11085-RA
1012	3R	24877068	24877068	1	+	FBgn0039241	0	1	0	1	0	0	0	0	FBgn0039241	CG11089 gene product from transcript CG11089-RA
1013	3R	5660637	5660637	1	+	FBgn0046222	0	1	0	1	0	0	1	1	FBgn0046222	CG1109 gene product from transcript CG1109-RA
1014	X	13822803	13822803	1	+	FBgn0027537	1	1	0	1	1	0	1	0	FBgn0027537	Nucleoporin 93kD-1
1015	4	978422	978422	1	-	FBgn0039932	0	0	0	0	0	0	0	0	FBgn0039932	fussel
1016	X	13811684	13811684	1	+	FBgn0030528	0	1	0	0	0	0	0	1	FBgn0030528	CG11095 gene product from transcript CG11095-RA
1017	2R	20236235	20236235	1	+	FBgn0034485	0	0	0	0	0	0	0	0	FBgn0034485	CG11099 gene product from transcript CG11099-RA
1018	X	13782459	13782459	1	+	FBgn0030522	0	1	0	1	1	0	0	0	FBgn0030522	CG11103 gene product from transcript CG11103-RB
1019	X	11202269	11202269	1	+	FBgn0030280	0	0	0	0	0	0	0	0	FBgn0030280	CG11106 gene product from transcript CG11106-RA
1020	2R	7387214	7387214	1	+	FBgn0033160	0	0	1	1	0	0	0	0	FBgn0033160	DEAH-box helicase 15
1021	3L	22872200	22872200	1	+	FBgn0037200	0	1	0	1	1	1	0	1	FBgn0037200	CG11109 gene product from transcript CG11109-RB
1022	2R	20641750	20641750	1	+	FBgn0034535	0	0	0	1	0	0	0	0	FBgn0034535	CG11110 gene product from transcript CG11110-RA
1023	2R	7400743	7400743	1	+	FBgn0033164	0	0	0	0	0	0	0	0	FBgn0033164	CG11112 gene product from transcript CG11112-RC
1024	2R	7401859	7401859	1	+	FBgn0033165	0	0	0	0	0	0	0	0	FBgn0033165	CG11113 gene product from transcript CG11113-RB
1025	3R	24922446	24922446	1	+	FBgn0039250	0	1	0	0	0	0	0	0	FBgn0039250	Mitotic spindle and nuclear protein
1026	X	11123598	11123598	1	-	FBgn0030266	0	0	0	1	0	0	0	1	FBgn0030266	CG11122 gene product from transcript CG11122-RA
1027	2R	7440693	7440693	1	+	FBgn0033169	1	1	0	0	0	0	0	0	FBgn0033169	CG11123 gene product from transcript CG11123-RA
1028	2R	7447479	7447479	1	+	FBgn0033174	0	1	0	0	0	0	0	1	FBgn0033174	CG11125 gene product from transcript CG11125-RC
1029	2R	7463371	7463371	1	+	FBgn0033178	0	0	0	1	0	0	0	0	FBgn0033178	CG11127 gene product from transcript CG11127-RA
1030	3R	5253153	5253153	1	+	FBgn0037304	1	0	0	0	0	0	0	0	FBgn0037304	CG1113 gene product from transcript CG1113-RB
1031	3L	22898744	22898744	1	+	FBgn0037204	0	0	0	0	0	0	0	0	FBgn0037204	CG11131 gene product from transcript CG11131-RB
1032	3L	22901934	22901934	1	+	FBgn0037205	0	0	0	0	0	0	0	0	FBgn0037205	Brother of Yb
1033	X	13737942	13737942	1	+	FBgn0030518	1	1	0	1	0	0	0	1	FBgn0030518	CG11134 gene product from transcript CG11134-RB
1034	2R	20646361	20646361	1	+	FBgn0034540	0	0	0	0	0	0	0	0	FBgn0034540	Leucine-rich tendon-specific protein
1035	3L	22868243	22868243	1	-	FBgn0037199	0	1	0	0	0	1	1	0	FBgn0037199	CG11137 gene product from transcript CG11137-RB
1036	X	12583193	12583193	1	-	FBgn0030400	1	0	1	1	1	0	0	1	FBgn0030400	CG11138 gene product from transcript CG11138-RE
1037	2R	7463395	7463395	1	-	FBgn0033177	0	0	0	1	0	1	0	0	FBgn0033177	CG11141 gene product from transcript CG11141-RC
1038	2R	7428593	7428593	1	-	FBgn0033168	0	0	0	0	0	0	0	0	FBgn0033168	CG11145 gene product from transcript CG11145-RA
1039	2L	5741244	5741244	1	-	FBgn0031734	0	0	0	0	0	0	0	0	FBgn0031734	CG11147 gene product from transcript CG11147-RA
1040	4	867026	867026	1	-	FBgn0039936	0	1	1	0	0	0	0	0	FBgn0039936	Gigyf
1041	2L	5720899	5720899	1	-	FBgn0031732	0	1	0	0	0	0	0	0	FBgn0031732	CG11149 gene product from transcript CG11149-RD
1042	3R	5226160	5226160	1	+	FBgn0037299	0	0	0	0	0	0	0	0	FBgn0037299	Vacuolar protein sorting 37B
1043	X	13739744	13739744	1	+	FBgn0030519	0	0	0	1	1	0	0	0	FBgn0030519	CG11151 gene product from transcript CG11151-RA
1044	4	844506	844506	1	-	FBgn0039937	0	0	0	0	0	0	0	0	FBgn0039937	forkhead domain 102C
1045	4	1126602	1126602	1	+	FBgn0039927	0	0	0	0	0	0	0	0	FBgn0039927	CG11155 gene product from transcript CG11155-RD
1046	X	13682908	13682908	1	+	FBgn0030511	0	0	0	0	0	0	0	0	FBgn0030511	CG11158 gene product from transcript CG11158-RA
1047	2R	20656609	20656609	1	-	FBgn0034539	0	0	0	0	0	0	0	0	FBgn0034539	CG11159 gene product from transcript CG11159-RA
1048	3R	5219668	5219668	1	+	FBgn0037297	0	1	0	0	0	0	0	1	FBgn0037297	CG1116 gene product from transcript CG1116-RB
1049	X	11044758	11044758	1	+	FBgn0030257	0	0	0	0	0	0	0	0	FBgn0030257	SET and MYND domain containing, arthropod-specific, member 4
1050	X	13676894	13676894	1	+	FBgn0030509	0	0	0	0	0	0	0	0	FBgn0030509	CG11162 gene product from transcript CG11162-RA
1051	2R	5782855	5782855	1	-	FBgn0025693	0	0	0	1	1	0	0	1	FBgn0025693	Zinc transporter 41F
1052	X	13668014	13668014	1	+	FBgn0030507	0	0	0	0	0	0	0	0	FBgn0030507	CG11164 gene product from transcript CG11164-RB
1053	2R	7949839	7949839	1	+	FBgn0033238	0	0	0	0	0	0	0	0	FBgn0033238	ahuizotl
1054	2R	7407819	7407819	1	-	FBgn0033166	0	1	1	1	0	0	0	1	FBgn0033166	ELL-associated factor
1055	3R	24918146	24918146	1	+	FBgn0039249	1	1	0	1	0	0	0	0	FBgn0039249	CG11168 gene product from transcript CG11168-RC
1056	2R	22182832	22182832	1	-	FBgn0034705	1	0	0	1	0	0	0	1	FBgn0034705	CG11170 gene product from transcript CG11170-RC
1057	2R	20633502	20633502	1	-	FBgn0034530	0	0	0	0	0	0	0	0	FBgn0034530	Reduction in Cnn dots 6
1058	X	13605683	13605683	1	+	FBgn0030499	0	1	0	0	0	0	0	0	FBgn0030499	CG11178 gene product from transcript CG11178-RC
1059	2R	20623303	20623303	1	-	FBgn0034528	0	1	1	1	0	0	1	0	FBgn0034528	CG11180 gene product from transcript CG11180-RB
1060	2L	6717625	6717625	1	+	FBgn0031851	0	1	1	1	0	0	1	1	FBgn0031851	Apoptosis antagonizing transcription factor
1061	X	8407263	8407263	1	-	FBgn0030035	0	0	0	1	0	0	1	0	FBgn0030035	CG11190 gene product from transcript CG11190-RA
1062	2R	8002120	8002120	1	-	FBgn0033249	0	0	0	0	0	0	0	0	FBgn0033249	CG11191 gene product from transcript CG11191-RB
1063	2R	20355053	20355053	1	-	FBgn0034507	0	0	0	0	0	0	0	0	FBgn0034507	CG11192 gene product from transcript CG11192-RB
1064	2R	7994968	7994968	1	-	FBgn0033248	0	0	0	0	0	0	0	0	FBgn0033248	Dicarboxylate carrier 3
1065	2R	7987224	7987224	1	-	FBgn0033246	0	0	0	0	0	0	0	0	FBgn0033246	Acetyl-CoA carboxylase
1066	3L	3806710	3806710	1	+	FBgn0035462	0	1	0	1	0	0	0	0	FBgn0035462	Integrator 10
1067	2R	20308665	20308665	1	-	FBgn0034500	0	1	0	1	0	0	0	1	FBgn0034500	Carbonyl reductase
1068	2L	6732866	6732866	1	+	FBgn0031853	0	0	0	0	0	1	0	0	FBgn0031853	Tubulin tyrosine ligase-like 3B
1069	2R	22373105	22373105	1	-	FBgn0034720	0	0	0	0	1	0	0	0	FBgn0034720	CG11206 gene product from transcript CG11206-RA
1070	2R	20245399	20245399	1	-	FBgn0034488	0	1	0	1	0	0	1	1	FBgn0034488	CG11208 gene product from transcript CG11208-RA
1071	2R	8098677	8098677	1	+	FBgn0033259	0	1	0	1	0	0	0	0	FBgn0033259	CG11210 gene product from transcript CG11210-RA
1072	2R	6181626	6181626	1	-	FBgn0033067	0	0	0	0	0	0	0	0	FBgn0033067	CG11211 gene product from transcript CG11211-RA
1073	2L	6742508	6742508	1	+	FBgn0031855	0	0	0	0	0	0	0	0	FBgn0031855	CG11221 gene product from transcript CG11221-RB
1074	3L	22837068	22837068	1	+	FBgn0037195	0	0	0	0	0	0	0	0	FBgn0037195	CG11226 gene product from transcript CG11226-RA
1075	X	20933559	20933559	1	-	FBgn0031139	0	0	0	0	0	0	0	0	FBgn0031139	CG11227 gene product from transcript CG11227-RC
1076	4	799433	799433	1	+	FBgn0039939	0	0	0	0	0	0	0	0	FBgn0039939	NA
1077	X	20875112	20875112	1	+	FBgn0031135	0	0	0	0	0	0	0	0	FBgn0031135	pseudo
1078	2L	6803011	6803011	1	+	FBgn0031860	0	0	0	0	0	0	0	0	FBgn0031860	CG11236 gene product from transcript CG11236-RA
1079	3R	4965445	4965445	1	+	FBgn0037290	0	0	0	0	0	0	0	0	FBgn0037290	CG1124 gene product from transcript CG1124-RA
1080	3L	22738420	22738420	1	-	FBgn0037186	0	0	0	0	1	0	0	0	FBgn0037186	CG11241 gene product from transcript CG11241-RC
1081	2R	19486837	19486837	1	-	FBgn0034451	0	0	0	0	0	1	0	1	FBgn0034451	tubulin-binding cofactor B
1082	3L	21728806	21728806	1	-	FBgn0037120	0	1	0	1	0	1	0	1	FBgn0037120	CG11247 gene product from transcript CG11247-RA
1083	3L	21680050	21680050	1	+	FBgn0037117	0	0	0	0	0	0	0	0	FBgn0037117	CG11248 gene product from transcript CG11248-RC
1084	3L	21672139	21672139	1	+	FBgn0037115	0	0	0	0	0	0	0	0	FBgn0037115	CG11249 gene product from transcript CG11249-RA
1085	3L	13089969	13089969	1	-	FBgn0036346	0	0	0	0	0	1	0	0	FBgn0036346	CG11251 gene product from transcript CG11251-RA
1086	3L	13026437	13026437	1	-	FBgn0036338	0	0	0	0	0	0	0	0	FBgn0036338	NA
1087	3L	13022688	13022688	1	-	FBgn0036337	0	1	0	1	0	0	0	0	FBgn0036337	Adenosine Kinase
1088	2R	19390128	19390128	1	+	FBgn0034442	0	0	0	0	0	0	0	0	FBgn0034442	CG11257 gene product from transcript CG11257-RA
1089	3R	4816334	4816334	1	+	FBgn0037280	0	0	0	0	0	0	0	0	FBgn0037280	CG1126 gene product from transcript CG1126-RA
1090	3L	13011685	13011685	1	-	FBgn0036332	0	1	0	1	0	1	1	0	FBgn0036332	CG11261 gene product from transcript CG11261-RA
1091	3L	12995135	12995135	1	+	FBgn0036329	0	0	0	0	0	0	0	0	FBgn0036329	CG11262 gene product from transcript CG11262-RA
1092	3L	13006817	13006817	1	+	FBgn0036330	0	1	0	1	0	0	1	0	FBgn0036330	CG11263 gene product from transcript CG11263-RA
1093	X	8560629	8560629	1	+	FBgn0030049	0	1	0	1	0	0	0	0	FBgn0030049	Topoisomerase related function 4-1
1094	2L	7032713	7032713	1	+	FBgn0031883	0	1	0	1	0	0	1	1	FBgn0031883	CG11266 gene product from transcript CG11266-RK
1095	3L	13018266	13018266	1	+	FBgn0036336	0	1	0	1	0	0	0	1	FBgn0036336	isoprenylcysteine carboxylmethyltransferase
1096	2R	22138942	22138942	1	+	FBgn0034700	0	0	0	0	0	0	0	0	FBgn0034700	CG11269 gene product from transcript CG11269-RA
1097	2R	22179694	22179694	1	+	FBgn0034706	0	0	0	0	0	0	0	0	FBgn0034706	CG11275 gene product from transcript CG11275-RA
1098	3L	13046977	13046977	1	+	FBgn0036342	0	1	0	0	0	0	0	0	FBgn0036342	CG11279 gene product from transcript CG11279-RC
1099	X	8681551	8681551	1	+	FBgn0030056	0	0	0	1	1	0	0	0	FBgn0030056	CG11284 gene product from transcript CG11284-RE
1100	3R	7771756	7771756	1	-	FBgn0037516	0	0	0	0	0	0	0	0	FBgn0037516	CG11286 gene product from transcript CG11286-RA
1101	2L	7067983	7067983	1	+	FBgn0031887	0	0	0	0	0	0	0	0	FBgn0031887	CG11289 gene product from transcript CG11289-RB
1102	3R	4813336	4813336	1	+	FBgn0037279	0	1	0	1	0	0	0	0	FBgn0037279	CG1129 gene product from transcript CG1129-RE
1103	2R	22211441	22211441	1	+	FBgn0034713	0	0	0	0	0	0	0	0	FBgn0034713	CG11291 gene product from transcript CG11291-RA
1104	2R	23685679	23685679	1	+	FBgn0034889	0	0	0	0	0	0	0	0	FBgn0034889	NA
1105	X	8693554	8693554	1	-	FBgn0030058	0	0	0	0	0	0	0	0	FBgn0030058	CG11294 gene product from transcript CG11294-RB
1106	2R	22348307	22348307	1	+	FBgn0034721	0	0	0	0	0	0	0	0	FBgn0034721	CG11298 gene product from transcript CG11298-RA
1107	2R	23713902	23713902	1	+	FBgn0034897	0	1	0	1	1	0	0	0	FBgn0034897	Sestrin
1108	2R	23751915	23751915	1	+	FBgn0034901	1	0	0	0	0	0	0	0	FBgn0034901	CG11300 gene product from transcript CG11300-RA
1109	3L	21625895	21625895	1	+	FBgn0037108	0	1	0	0	0	0	0	0	FBgn0037108	CG11306 gene product from transcript CG11306-RB
1110	3L	21617623	21617623	1	+	FBgn0037106	1	0	0	0	0	0	0	0	FBgn0037106	CG11307 gene product from transcript CG11307-RC
1111	3L	21304658	21304658	1	-	FBgn0037070	0	0	0	0	0	0	0	1	FBgn0037070	CG11309 gene product from transcript CG11309-RF
1112	3R	30741288	30741288	1	-	FBgn0039798	0	0	0	0	1	0	0	0	FBgn0039798	CG11313 gene product from transcript CG11313-RC
1113	3R	30745261	30745261	1	-	FBgn0039800	0	0	0	0	0	0	0	0	FBgn0039800	Niemann-Pick type C-2g
1114	3R	30746288	30746288	1	-	FBgn0039801	0	0	0	0	0	0	0	0	FBgn0039801	Niemann-Pick type C-2h
1115	3R	31097318	31097318	1	-	FBgn0039816	0	0	0	0	0	0	0	0	FBgn0039816	CG11317 gene product from transcript CG11317-RA
1116	3R	31109188	31109188	1	-	FBgn0039818	0	0	0	0	0	0	0	0	FBgn0039818	CG11318 gene product from transcript CG11318-RA
1117	2L	6601066	6601066	1	-	FBgn0031835	0	0	0	0	1	0	0	0	FBgn0031835	CG11319 gene product from transcript CG11319-RA
1118	2L	6621700	6621700	1	-	FBgn0031837	1	0	0	1	0	1	0	0	FBgn0031837	Dpr-interacting protein iota
1119	2L	6772609	6772609	1	-	FBgn0031857	0	0	0	0	0	0	0	0	FBgn0031857	CG11321 gene product from transcript CG11321-RG
1120	2L	6759628	6759628	1	-	FBgn0031856	0	0	0	0	0	1	0	0	FBgn0031856	CG11322 gene product from transcript CG11322-RB
1121	2L	6740176	6740176	1	-	FBgn0031854	0	0	0	0	0	0	0	0	FBgn0031854	Tubulin tyrosine ligase-like 3A
1122	2L	6686712	6686712	1	-	FBgn0031849	0	0	0	0	0	0	0	0	FBgn0031849	CG11327 gene product from transcript CG11327-RA
1123	2L	6677625	6677625	1	-	FBgn0031848	0	1	0	0	0	0	0	0	FBgn0031848	Non-SMC element 1
1124	3R	31463345	31463345	1	+	FBgn0039850	0	0	1	1	0	0	0	0	FBgn0039850	CG11333 gene product from transcript CG11333-RA
1125	3R	31463008	31463008	1	-	FBgn0039849	0	0	1	1	0	0	0	1	FBgn0039849	CG11334 gene product from transcript CG11334-RA
1126	3R	31405452	31405452	1	-	FBgn0039846	0	0	0	1	1	0	0	1	FBgn0039846	Polynucleotide phosphorylase
1127	3L	4021457	4021457	1	+	FBgn0035483	0	0	0	0	0	1	0	0	FBgn0035483	Mitochondrial E3 ubiquitin protein ligase 1
1128	3R	31305240	31305240	1	-	FBgn0039840	0	0	0	0	0	0	0	0	FBgn0039840	CG11340 gene product from transcript CG11340-RB
1129	3L	4367458	4367458	1	-	FBgn0035537	0	1	0	0	0	0	0	0	FBgn0035537	CG11342 gene product from transcript CG11342-RA
1130	3L	4458163	4458163	1	-	FBgn0035546	0	0	0	0	0	1	0	0	FBgn0035546	CG11345 gene product from transcript CG11345-RA
1131	3L	4406943	4406943	1	+	FBgn0035542	0	0	0	1	1	1	0	0	FBgn0035542	Diabetes and obesity regulated
1132	3L	4473068	4473068	1	+	FBgn0035550	0	0	0	0	0	1	0	0	FBgn0035550	CG11349 gene product from transcript CG11349-RB
1133	3L	4482809	4482809	1	+	FBgn0035552	0	0	0	0	0	0	0	0	FBgn0035552	CG11350 gene product from transcript CG11350-RC
1134	3L	4533170	4533170	1	+	FBgn0035557	0	0	0	0	0	0	0	0	FBgn0035557	CG11353 gene product from transcript CG11353-RB
1135	X	12103840	12103840	1	-	FBgn0030375	0	0	0	0	0	0	0	0	FBgn0030375	CG11356 gene product from transcript CG11356-RA
1136	3L	4542051	4542051	1	+	FBgn0035558	0	1	0	1	1	0	0	1	FBgn0035558	CG11357 gene product from transcript CG11357-RD
1137	3L	4046596	4046596	1	+	FBgn0035490	0	0	0	0	0	0	0	0	FBgn0035490	CG1136 gene product from transcript CG1136-RA
1138	4	671142	671142	1	+	FBgn0039920	0	0	0	0	0	0	0	0	FBgn0039920	CG11360 gene product from transcript CG11360-RC
1139	2R	22562347	22562347	1	+	FBgn0034737	0	1	0	1	1	0	0	0	FBgn0034737	CG11362 gene product from transcript CG11362-RA
1140	3L	22728111	22728111	1	+	FBgn0037185	0	1	0	1	1	0	0	0	FBgn0037185	CG11367 gene product from transcript CG11367-RA
1141	X	7452209	7452209	1	+	FBgn0040923	0	0	0	0	0	0	0	0	FBgn0040923	CG11368 gene product from transcript CG11368-RA
1142	X	7574290	7574290	1	+	FBgn0029951	0	0	0	0	0	0	0	0	FBgn0029951	CG11369 gene product from transcript CG11369-RA
1143	3R	6560351	6560351	1	-	FBgn0037454	0	0	0	0	0	0	0	0	FBgn0037454	CG1137 gene product from transcript CG1137-RA
1144	3L	22712155	22712155	1	+	FBgn0037181	0	0	0	0	0	0	0	1	FBgn0037181	CG11370 gene product from transcript CG11370-RA
1145	3R	5960985	5960985	1	-	FBgn0040679	0	0	0	0	0	1	0	0	FBgn0040679	CG11373 gene product from transcript CG11373-RA
1146	2L	76348	76348	1	+	FBgn0031214	1	0	0	0	0	0	0	0	FBgn0031214	CG11374 gene product from transcript CG11374-RC
1147	2L	94739	94739	1	+	FBgn0031216	0	1	0	0	0	0	0	0	FBgn0031216	Zizimin-related
1148	2L	102380	102380	1	+	FBgn0031217	0	1	1	1	0	0	1	1	FBgn0031217	CG11377 gene product from transcript CG11377-RA
1149	X	1170828	1170828	1	+	FBgn0040364	0	0	0	0	0	0	0	0	FBgn0040364	CG11378 gene product from transcript CG11378-RB
1150	X	1180165	1180165	1	+	FBgn0040362	0	0	0	0	0	0	0	0	FBgn0040362	CG11379 gene product from transcript CG11379-RB
1151	3R	6598022	6598022	1	-	FBgn0037456	0	0	0	0	0	1	0	0	FBgn0037456	CG1138 gene product from transcript CG1138-RA
1152	X	1191411	1191411	1	+	FBgn0040359	0	0	0	0	0	0	0	0	FBgn0040359	CG11380 gene product from transcript CG11380-RB
1153	X	1203779	1203779	1	+	FBgn0029568	0	0	0	0	0	0	0	0	FBgn0029568	CG11381 gene product from transcript CG11381-RA
1154	X	1209970	1209970	1	+	FBgn0040367	0	0	0	0	1	0	0	0	FBgn0040367	CG11382 gene product from transcript CG11382-RB
1155	X	1176036	1176036	1	-	FBgn0040363	0	0	0	0	0	0	0	0	FBgn0040363	CG11384 gene product from transcript CG11384-RA
1156	2R	24022373	24022373	1	+	FBgn0034959	0	1	0	1	0	0	0	0	FBgn0034959	CG11388 gene product from transcript CG11388-RA
1157	3L	1971638	1971638	1	+	FBgn0035300	0	0	0	1	0	1	0	0	FBgn0035300	CG1139 gene product from transcript CG1139-RA
1158	3R	19778766	19778766	1	+	FBgn0038732	0	0	0	0	0	0	0	0	FBgn0038732	CG11391 gene product from transcript CG11391-RA
1159	2R	17137241	17137241	1	+	FBgn0034200	0	0	0	0	0	0	0	0	FBgn0034200	Growth-blocking peptide 2
1160	3L	20788137	20788137	1	-	FBgn0037022	0	1	0	0	0	1	0	0	FBgn0037022	CG11396 gene product from transcript CG11396-RA
1161	X	1215188	1215188	1	-	FBgn0040366	0	1	0	1	0	0	1	0	FBgn0040366	CG11398 gene product from transcript CG11398-RD
1162	3L	20786197	20786197	1	-	FBgn0037021	0	1	0	1	0	0	0	0	FBgn0037021	CG11399 gene product from transcript CG11399-RB
1163	3L	1963143	1963143	1	+	FBgn0035298	1	0	0	1	0	0	0	1	FBgn0035298	Succinyl-CoA:3-ketoacid CoA transferase
1164	2R	17134157	17134157	1	+	FBgn0034198	0	0	0	0	0	0	0	0	FBgn0034198	CG11400 gene product from transcript CG11400-RB
1165	X	1239884	1239884	1	-	FBgn0026876	0	1	0	1	0	0	0	0	FBgn0026876	CG11403 gene product from transcript CG11403-RA
1166	3L	22548437	22548437	1	+	FBgn0037169	0	0	0	0	0	0	0	0	FBgn0037169	CG11404 gene product from transcript CG11404-RA
1167	2R	24208203	24208203	1	-	FBgn0034990	0	0	0	0	0	1	0	0	FBgn0034990	CG11406 gene product from transcript CG11406-RB
1168	3R	19781252	19781252	1	+	FBgn0038733	0	0	0	0	0	0	0	0	FBgn0038733	CG11407 gene product from transcript CG11407-RA
1169	X	1338222	1338222	1	-	FBgn0024366	0	0	0	0	0	0	0	0	FBgn0024366	CG11409 gene product from transcript CG11409-RC
1170	X	1342085	1342085	1	+	FBgn0024362	0	1	0	1	0	0	1	0	FBgn0024362	CG11412 gene product from transcript CG11412-RA
1171	2R	24536190	24536190	1	+	FBgn0035022	0	0	0	0	0	0	0	0	FBgn0035022	CG11413 gene product from transcript CG11413-RA
1172	2R	24561609	24561609	1	+	FBgn0035024	0	1	0	1	0	0	0	0	FBgn0035024	CG11414 gene product from transcript CG11414-RA
1173	X	1354043	1354043	1	+	FBgn0024364	1	1	0	1	0	0	1	0	FBgn0024364	CG11417 gene product from transcript CG11417-RA
1174	X	1349357	1349357	1	-	FBgn0024360	1	0	0	1	0	0	0	0	FBgn0024360	mitochondrial poly(A) polymerase
1175	2R	17518183	17518183	1	-	FBgn0034231	0	0	0	0	0	1	0	1	FBgn0034231	Anaphase Promoting Complex subunit 10
1176	3R	7473777	7473777	1	-	FBgn0037504	0	0	0	1	0	0	0	0	FBgn0037504	CG1142 gene product from transcript CG1142-RA
1177	2R	17595267	17595267	1	+	FBgn0034251	1	0	0	0	0	0	0	0	FBgn0034251	NADH dehydrogenase (ubiquinone) 51 kDa subunit-like 1
1178	3L	22474795	22474795	1	+	FBgn0037167	0	0	0	0	0	0	0	0	FBgn0037167	CG11425 gene product from transcript CG11425-RA
1179	3L	22470556	22470556	1	+	FBgn0037166	0	0	0	0	0	1	0	0	FBgn0037166	CG11426 gene product from transcript CG11426-RA
1180	3L	2645368	2645368	1	+	FBgn0035359	0	0	0	0	0	1	0	0	FBgn0035359	CG1143 gene product from transcript CG1143-RB
1181	X	4551878	4551878	1	-	FBgn0029713	0	0	0	0	0	0	0	0	FBgn0029713	CG11436 gene product from transcript CG11436-RA
1182	3L	22468862	22468862	1	+	FBgn0037165	0	0	0	0	0	1	0	0	FBgn0037165	CG11437 gene product from transcript CG11437-RA
1183	3L	22466832	22466832	1	+	FBgn0037164	0	0	0	0	0	1	0	0	FBgn0037164	CG11438 gene product from transcript CG11438-RB
1184	X	4554193	4554193	1	-	FBgn0029715	0	0	1	1	0	0	0	1	FBgn0029715	CG11444 gene product from transcript CG11444-RB
1185	3R	19861617	19861617	1	+	FBgn0038737	0	1	0	1	1	0	0	0	FBgn0038737	CG11447 gene product from transcript CG11447-RA
1186	X	1393054	1393054	1	+	FBgn0024985	0	0	1	1	1	0	0	1	FBgn0024985	CG11448 gene product from transcript CG11448-RB
1187	3L	22454373	22454373	1	+	FBgn0037162	0	0	0	0	0	1	0	0	FBgn0037162	CG11449 gene product from transcript CG11449-RA
1188	3R	19783523	19783523	1	+	FBgn0038734	0	0	0	0	0	0	0	0	FBgn0038734	CG11453 gene product from transcript CG11453-RA
1189	2L	143309	143309	1	+	FBgn0031224	0	1	0	0	0	0	0	1	FBgn0031224	CG11454 gene product from transcript CG11454-RA
1190	2L	114726	114726	1	+	FBgn0031228	0	1	0	1	0	0	0	1	FBgn0031228	NADH dehydrogenase (ubiquinone) 15 kDa subunit
1191	3L	20841987	20841987	1	+	FBgn0037031	0	1	0	1	0	1	0	0	FBgn0037031	CG11456 gene product from transcript CG11456-RB
1192	3L	20905795	20905795	1	+	FBgn0040637	0	0	0	0	0	0	0	0	FBgn0040637	CG11458 gene product from transcript CG11458-RA
1193	3R	6027240	6027240	1	-	FBgn0037396	0	0	0	0	0	1	0	0	FBgn0037396	CG11459 gene product from transcript CG11459-RB
1194	3L	2488804	2488804	1	+	FBgn0035346	0	0	0	1	1	0	0	0	FBgn0035346	CG1146 gene product from transcript CG1146-RB
1195	3R	29589762	29589762	1	-	FBgn0039671	0	0	0	0	0	0	0	0	FBgn0039671	CG11470 gene product from transcript CG11470-RB
1196	2R	22073443	22073443	1	-	FBgn0034688	0	1	0	1	0	0	0	0	FBgn0034688	CG11474 gene product from transcript CG11474-RC
1197	2R	22071286	22071286	1	-	FBgn0034687	0	0	0	0	0	0	0	0	FBgn0034687	CG11475 gene product from transcript CG11475-RA
1198	3L	3071133	3071133	1	+	FBgn0035397	0	1	0	1	0	0	0	0	FBgn0035397	CG11486 gene product from transcript CG11486-RM
1199	3L	22274009	22274009	1	+	FBgn0025702	0	0	0	0	0	0	0	1	FBgn0025702	Serine-arginine protein kinase at 79D
1200	2L	207179	207179	1	+	FBgn0031233	0	1	1	1	0	0	0	0	FBgn0031233	TBC1 domain family member 15/17
1201	3R	30160473	30160473	1	-	FBgn0039749	0	0	0	0	0	0	0	0	FBgn0039749	CG11498 gene product from transcript CG11498-RD
1202	3R	29493852	29493852	1	+	FBgn0039666	0	1	0	1	0	0	1	0	FBgn0039666	CG11501 gene product from transcript CG11501-RA
1203	3R	29997797	29997797	1	+	FBgn0039733	0	1	0	1	0	0	0	0	FBgn0039733	CG11504 gene product from transcript CG11504-RB
1204	3L	3224838	3224838	1	+	FBgn0035424	0	1	1	1	0	0	0	0	FBgn0035424	CG11505 gene product from transcript CG11505-RD
1205	3L	22266677	22266677	1	-	FBgn0037156	0	1	1	1	0	0	0	1	FBgn0037156	CG11523 gene product from transcript CG11523-RA
1206	3L	3328871	3328871	1	-	FBgn0035437	0	0	0	0	0	0	0	1	FBgn0035437	Striatin interacting protein
1207	3L	12197791	12197791	1	+	FBgn0036264	0	0	0	0	0	1	0	0	FBgn0036264	CG11529 gene product from transcript CG11529-RA
1208	3L	12132146	12132146	1	+	FBgn0046296	0	0	0	0	0	0	0	0	FBgn0046296	CG11534 gene product from transcript CG11534-RA
1209	3L	3143457	3143457	1	-	FBgn0035400	0	0	0	1	0	0	0	0	FBgn0035400	CG11537 gene product from transcript CG11537-RB
1210	3R	31616020	31616020	1	-	FBgn0039859	0	0	0	1	0	0	0	0	FBgn0039859	CG11539 gene product from transcript CG11539-RB
1211	3R	31679880	31679880	1	-	FBgn0039864	0	0	0	0	0	0	0	0	FBgn0039864	CG11550 gene product from transcript CG11550-RA
1212	3L	15042570	15042570	1	-	FBgn0036465	0	0	0	0	0	0	0	0	FBgn0036465	Regulatory particle non-ATPase 12-related
1213	2L	273918	273918	1	+	FBgn0086856	0	1	0	1	0	0	1	0	FBgn0086856	CG11555 gene product from transcript CG11555-RB
1214	3L	12120019	12120019	1	+	FBgn0036249	0	1	0	0	0	0	0	0	FBgn0036249	CG11560 gene product from transcript CG11560-RB
1215	2L	292419	292419	1	+	FBgn0031247	1	0	0	0	0	0	0	0	FBgn0031247	CG11562 gene product from transcript CG11562-RA
1216	3R	31737025	31737025	1	+	FBgn0039868	0	1	0	1	0	0	0	1	FBgn0039868	CG11563 gene product from transcript CG11563-RA
1217	X	21093844	21093844	1	+	FBgn0031159	0	0	0	0	0	0	0	0	FBgn0031159	CG11566 gene product from transcript CG11566-RA
1218	3L	11957765	11957765	1	-	FBgn0036230	0	0	0	0	0	1	0	0	FBgn0036230	CG11570 gene product from transcript CG11570-RB
1219	3R	31800963	31800963	1	+	FBgn0039879	0	0	0	0	0	0	0	0	FBgn0039879	Ionotropic receptor 100a
1220	3R	31810185	31810185	1	-	FBgn0039882	0	0	0	1	1	0	0	0	FBgn0039882	CG11576 gene product from transcript CG11576-RA
1221	3L	19096217	19096217	1	-	FBgn0036847	0	0	0	0	0	0	0	0	FBgn0036847	CG11577 gene product from transcript CG11577-RA
1222	X	14176923	14176923	1	+	FBgn0030540	0	0	0	0	0	0	0	0	FBgn0030540	CG11581 gene product from transcript CG11581-RB
1223	3L	4282817	4282817	1	-	FBgn0035524	0	0	0	1	0	1	0	0	FBgn0035524	CG11583 gene product from transcript CG11583-RA
1224	X	14181028	14181028	1	+	FBgn0030541	0	0	0	0	0	0	0	0	FBgn0030541	CG11584 gene product from transcript CG11584-RB
1225	X	14189516	14189516	1	+	FBgn0030543	0	0	0	0	0	0	0	0	FBgn0030543	CG11585 gene product from transcript CG11585-RB
1226	3L	4262470	4262470	1	-	FBgn0035520	0	0	0	1	0	0	0	0	FBgn0035520	CG11586 gene product from transcript CG11586-RA
1227	3L	11921513	11921513	1	+	FBgn0036221	0	0	0	0	0	0	0	0	FBgn0036221	CG11588 gene product from transcript CG11588-RB
1228	X	14200178	14200178	1	+	FBgn0030545	0	0	0	1	0	0	0	1	FBgn0030545	CG11590 gene product from transcript CG11590-RA
1229	3L	4047735	4047735	1	-	FBgn0035491	0	0	0	0	0	0	0	0	FBgn0035491	Dpy-30-like 2
1230	2L	289144	289144	1	-	FBgn0025686	0	0	0	0	0	0	0	0	FBgn0025686	CG11592 gene product from transcript CG11592-RB
1231	3L	4040482	4040482	1	-	FBgn0035488	0	0	0	1	0	1	0	0	FBgn0035488	CG11593 gene product from transcript CG11593-RB
1232	3L	4026011	4026011	1	-	FBgn0035484	0	0	0	0	0	0	0	0	FBgn0035484	CG11594 gene product from transcript CG11594-RA
1233	X	1927683	1927683	1	+	FBgn0023522	0	1	0	1	0	0	0	0	FBgn0023522	CG11596 gene product from transcript CG11596-RA
1234	3L	11822275	11822275	1	-	FBgn0036212	0	1	0	1	0	1	0	0	FBgn0036212	CG11597 gene product from transcript CG11597-RC
1235	3R	12634917	12634917	1	+	FBgn0038067	1	0	0	0	0	0	0	0	FBgn0038067	CG11598 gene product from transcript CG11598-RB
1236	3R	12636553	12636553	1	+	FBgn0038068	0	0	0	0	0	0	0	0	FBgn0038068	CG11600 gene product from transcript CG11600-RB
1237	2L	283281	283281	1	-	FBgn0031244	0	1	0	1	0	0	0	1	FBgn0031244	CG11601 gene product from transcript CG11601-RC
1238	3R	12638481	12638481	1	+	FBgn0038069	0	0	1	1	0	0	0	0	FBgn0038069	CG11608 gene product from transcript CG11608-RB
1239	3R	5355100	5355100	1	+	FBgn0037313	0	0	0	1	0	0	0	0	FBgn0037313	CG1161 gene product from transcript CG1161-RC
1240	2L	207297	207297	1	-	FBgn0031232	0	1	0	1	0	0	0	0	FBgn0031232	CG11617 gene product from transcript CG11617-RA
1241	3L	18988158	18988158	1	-	FBgn0036836	0	0	0	0	0	0	0	1	FBgn0036836	CG11619 gene product from transcript CG11619-RA
1242	3R	19409175	19409175	1	+	FBgn0038705	0	0	0	0	0	0	0	0	FBgn0038705	CG11626 gene product from transcript CG11626-RB
1243	2L	21898289	21898289	1	-	FBgn0032965	0	0	0	1	0	0	0	0	FBgn0032965	CG11629 gene product from transcript CG11629-RA
1244	2L	21784065	21784065	1	-	FBgn0032964	0	0	0	0	0	0	0	0	FBgn0032964	CG11630 gene product from transcript CG11630-RA
1245	2L	21916361	21916361	1	+	FBgn0032968	0	0	0	0	0	0	0	0	FBgn0032968	CG11634 gene product from transcript CG11634-RB
1246	2R	8358538	8358538	1	+	FBgn0033283	0	0	0	0	0	0	0	0	FBgn0033283	CG11635 gene product from transcript CG11635-RA
1247	3L	18892383	18892383	1	+	FBgn0036822	0	0	1	1	0	1	0	0	FBgn0036822	Ninjurin B
1248	X	1026703	1026703	1	-	FBgn0040351	0	1	0	1	0	0	0	0	FBgn0040351	CG11638 gene product from transcript CG11638-RA
1249	3L	11696963	11696963	1	-	FBgn0036194	0	0	0	1	0	0	0	0	FBgn0036194	CG11652 gene product from transcript CG11652-RA
1250	X	15453471	15453471	1	+	FBgn0030638	0	0	0	1	1	0	0	1	FBgn0030638	CG11655 gene product from transcript CG11655-RA
1251	3R	13009895	13009895	1	+	FBgn0038109	0	0	0	0	0	0	0	0	FBgn0038109	CG11656 gene product from transcript CG11656-RA
1252	3L	11708553	11708553	1	-	FBgn0036196	0	1	1	1	1	0	0	0	FBgn0036196	CG11658 gene product from transcript CG11658-RC
1253	3R	19777280	19777280	1	-	FBgn0038731	0	0	0	0	0	0	0	0	FBgn0038731	CG11659 gene product from transcript CG11659-RA
1254	3L	11648474	11648474	1	-	FBgn0036187	1	0	0	1	0	1	0	0	FBgn0036187	RIO kinase 1
1255	X	894482	894482	1	+	FBgn0029539	0	0	0	0	0	0	0	0	FBgn0029539	CG11663 gene product from transcript CG11663-RA
1256	X	875732	875732	1	+	FBgn0040341	0	0	0	0	0	0	0	0	FBgn0040341	CG11664 gene product from transcript CG11664-RA
1257	2R	5652783	5652783	1	-	FBgn0033028	0	0	0	1	0	0	0	0	FBgn0033028	CG11665 gene product from transcript CG11665-RB
1258	X	20984686	20984686	1	+	FBgn0040648	0	0	0	0	0	0	0	0	FBgn0040648	CG11666 gene product from transcript CG11666-RA
1259	3R	13038413	13038413	1	+	FBgn0038113	0	0	0	0	0	0	0	0	FBgn0038113	CG11668 gene product from transcript CG11668-RA
1260	2R	8471649	8471649	1	-	FBgn0033296	0	0	0	0	0	1	0	0	FBgn0033296	Maltase A7
1261	3R	13042068	13042068	1	+	FBgn0038114	0	0	0	0	0	0	0	0	FBgn0038114	CG11670 gene product from transcript CG11670-RD
1262	3R	8287939	8287939	1	+	FBgn0037562	0	0	0	0	0	1	0	0	FBgn0037562	CG11671 gene product from transcript CG11671-RA
1263	3R	8290578	8290578	1	-	FBgn0037563	0	0	0	0	0	0	0	0	FBgn0037563	CG11672 gene product from transcript CG11672-RB
1264	X	14225884	14225884	1	-	FBgn0030551	0	0	0	0	0	0	0	0	FBgn0030551	CG11674 gene product from transcript CG11674-RA
1265	X	15738954	15738954	1	-	FBgn0030678	0	0	0	1	0	0	0	0	FBgn0030678	CG11679 gene product from transcript CG11679-RA
1266	3R	13260357	13260357	1	+	FBgn0040551	1	0	0	1	1	0	0	0	FBgn0040551	CG11686 gene product from transcript CG11686-RB
1267	3R	8310778	8310778	1	-	FBgn0037570	0	0	0	0	0	0	0	0	FBgn0037570	CG11693 gene product from transcript CG11693-RB
1268	3R	8312085	8312085	1	-	FBgn0037571	0	0	0	0	0	0	0	0	FBgn0037571	CG11694 gene product from transcript CG11694-RA
1269	X	11576883	11576883	1	+	FBgn0030316	0	0	0	1	0	0	0	1	FBgn0030316	CG11695 gene product from transcript CG11695-RB
1270	X	11573731	11573731	1	+	FBgn0030314	0	0	0	1	0	0	0	0	FBgn0030314	CG11696 gene product from transcript CG11696-RA
1271	X	11572707	11572707	1	+	FBgn0030313	0	0	0	1	0	0	0	0	FBgn0030313	CG11697 gene product from transcript CG11697-RA
1272	3R	8312223	8312223	1	+	FBgn0037572	0	0	0	0	0	1	0	0	FBgn0037572	CG11698 gene product from transcript CG11698-RA
1273	X	11570621	11570621	1	+	FBgn0030311	0	0	0	1	0	0	0	0	FBgn0030311	CG11699 gene product from transcript CG11699-RB
1274	3R	19228180	19228180	1	-	FBgn0038690	1	0	0	0	0	0	0	0	FBgn0038690	CG11703 gene product from transcript CG11703-RA
1275	X	20429599	20429599	1	-	FBgn0031115	0	0	0	1	0	0	0	0	FBgn0031115	CG11710 gene product from transcript CG11710-RC
1276	3L	11522713	11522713	1	-	FBgn0036170	0	0	0	0	0	0	0	0	FBgn0036170	CG11714 gene product from transcript CG11714-RD
1277	3R	10045523	10045523	1	-	FBgn0037777	0	1	0	0	0	0	0	0	FBgn0037777	CG11722 gene product from transcript CG11722-RA
1278	2L	2147287	2147287	1	-	FBgn0031391	0	0	0	1	0	0	0	1	FBgn0031391	CG11723 gene product from transcript CG11723-RB
1279	3L	11394690	11394690	1	+	FBgn0036156	0	0	0	0	0	0	0	0	FBgn0036156	CG11726 gene product from transcript CG11726-RA
1280	3R	8517864	8517864	1	+	FBgn0037592	0	1	0	1	0	0	1	0	FBgn0037592	CG11737 gene product from transcript CG11737-RA
1281	3R	4378664	4378664	1	+	FBgn0037239	0	0	0	1	1	0	0	1	FBgn0037239	CG11739 gene product from transcript CG11739-RA
1282	3R	8528877	8528877	1	-	FBgn0040531	0	0	0	0	0	0	0	0	FBgn0040531	CG11741 gene product from transcript CG11741-RA
1283	X	11359237	11359237	1	+	FBgn0030294	0	1	0	0	0	0	0	0	FBgn0030294	PTIP associated 1
1284	X	11349999	11349999	1	+	FBgn0030292	0	0	0	1	0	0	0	0	FBgn0030292	CG11752 gene product from transcript CG11752-RA
1285	3R	8653016	8653016	1	+	FBgn0037603	0	1	0	1	0	0	0	1	FBgn0037603	CG11753 gene product from transcript CG11753-RC
1286	3R	8678143	8678143	1	+	FBgn0037611	0	0	0	0	0	0	0	1	FBgn0037611	CG11755 gene product from transcript CG11755-RB
1287	X	11348120	11348120	1	+	FBgn0030290	0	0	0	1	0	0	0	0	FBgn0030290	CG11756 gene product from transcript CG11756-RA
1288	3R	8719198	8719198	1	+	FBgn0037615	0	0	0	0	0	1	0	0	FBgn0037615	CG11760 gene product from transcript CG11760-RB
1289	3R	8725479	8725479	1	+	FBgn0037618	0	0	0	0	0	0	0	0	FBgn0037618	ouija board
1290	3R	8768200	8768200	1	-	FBgn0037625	0	0	0	0	0	0	0	0	FBgn0037625	CG11768 gene product from transcript CG11768-RC
1291	3R	24932017	24932017	1	+	FBgn0039252	0	1	0	1	0	0	0	1	FBgn0039252	CG11771 gene product from transcript CG11771-RA
1292	3R	8794684	8794684	1	+	FBgn0037630	0	0	0	0	0	1	0	0	FBgn0037630	Ionotropic receptor 85a
1293	2R	10468616	10468616	1	+	FBgn0033527	0	1	0	1	0	0	0	0	FBgn0033527	CG11777 gene product from transcript CG11777-RA
1294	2R	9082437	9082437	1	+	FBgn0033371	0	0	0	0	0	0	0	0	FBgn0033371	Concentrative Nucleoside Transporter 1
1295	3R	19159878	19159878	1	-	FBgn0038683	0	0	0	0	0	0	0	1	FBgn0038683	CG11779 gene product from transcript CG11779-RB
1296	3R	25025005	25025005	1	-	FBgn0039259	0	1	0	1	0	0	0	0	FBgn0039259	CG11781 gene product from transcript CG11781-RA
1297	2R	9122125	9122125	1	+	FBgn0033381	0	0	0	0	0	0	0	0	FBgn0033381	Glutathione S transferase E13
1298	3R	25046325	25046325	1	+	FBgn0039264	1	0	0	0	0	0	0	0	FBgn0039264	CG11786 gene product from transcript CG11786-RB
1299	2R	20274686	20274686	1	+	FBgn0034495	0	1	0	1	0	0	0	1	FBgn0034495	CG11788 gene product from transcript CG11788-RA
1300	3R	25047700	25047700	1	+	FBgn0039265	1	1	0	0	1	0	1	0	FBgn0039265	CG11790 gene product from transcript CG11790-RB
1301	3R	25049792	25049792	1	+	FBgn0039266	0	1	0	1	1	0	0	0	FBgn0039266	CG11791 gene product from transcript CG11791-RD
1302	3L	20439872	20439872	1	-	FBgn0036992	0	0	0	0	0	0	0	0	FBgn0036992	CG11796 gene product from transcript CG11796-RA
1303	X	11872779	11872779	1	-	FBgn0030346	0	0	0	1	1	0	0	1	FBgn0030346	CG11802 gene product from transcript CG11802-RA
1304	2R	15201296	15201296	1	+	FBgn0033996	0	0	0	1	0	1	0	0	FBgn0033996	CG11807 gene product from transcript CG11807-RB
1305	2R	15216211	15216211	1	+	FBgn0034000	1	1	0	0	0	0	0	0	FBgn0034000	CG11808 gene product from transcript CG11808-RA
1306	3L	10691024	10691024	1	+	FBgn0036099	0	1	0	0	0	0	1	1	FBgn0036099	CG11811 gene product from transcript CG11811-RA
1307	3L	1971200	1971200	1	-	FBgn0035299	0	0	0	1	0	1	0	0	FBgn0035299	CG11815 gene product from transcript CG11815-RA
1308	X	13555800	13555800	1	-	FBgn0030495	0	0	0	0	0	0	0	0	FBgn0030495	CG11816 gene product from transcript CG11816-RD
1309	3R	25065805	25065805	1	+	FBgn0039270	0	0	0	0	0	0	0	0	FBgn0039270	Poly-glutamine tract binding protein 1
1310	2R	10421691	10421691	1	-	FBgn0033519	0	0	0	1	1	0	0	0	FBgn0033519	CG11825 gene product from transcript CG11825-RC
1311	3R	28923044	28923044	1	+	FBgn0039616	0	0	0	1	0	0	0	0	FBgn0039616	CG11828 gene product from transcript CG11828-RD
1312	2L	563347	563347	1	-	FBgn0031264	0	0	0	0	0	0	0	0	FBgn0031264	CG11835 gene product from transcript CG11835-RD
1313	3R	25071131	25071131	1	+	FBgn0039272	0	0	0	0	0	0	0	1	FBgn0039272	CG11836 gene product from transcript CG11836-RB
1314	3R	29049495	29049495	1	+	FBgn0039627	0	1	0	0	0	0	0	0	FBgn0039627	CG11837 gene product from transcript CG11837-RA
1315	3R	25069927	25069927	1	+	FBgn0039271	0	1	0	1	0	0	1	0	FBgn0039271	CG11839 gene product from transcript CG11839-RB
1316	3R	29051056	29051056	1	+	FBgn0039628	0	0	0	0	0	0	0	0	FBgn0039628	CG11841 gene product from transcript CG11841-RA
1317	3R	29052680	29052680	1	+	FBgn0039629	0	0	0	0	0	0	0	0	FBgn0039629	CG11842 gene product from transcript CG11842-RA
1318	3R	29054522	29054522	1	+	FBgn0039630	0	0	0	0	0	0	0	0	FBgn0039630	CG11843 gene product from transcript CG11843-RB
1319	3R	25131290	25131290	1	+	FBgn0039282	0	0	0	0	0	0	0	0	FBgn0039282	Band4.1 inhibitor LRP interactor
1320	3R	25221593	25221593	1	+	FBgn0039293	0	1	0	0	0	0	1	0	FBgn0039293	CG11851 gene product from transcript CG11851-RA
1321	3R	25237625	25237625	1	+	FBgn0039297	0	0	0	0	0	0	0	0	FBgn0039297	CG11852 gene product from transcript CG11852-RA
1322	3R	25242049	25242049	1	+	FBgn0039299	0	0	0	0	0	0	0	0	FBgn0039299	CG11854 gene product from transcript CG11854-RB
1323	3R	25258897	25258897	1	+	FBgn0039303	0	1	0	1	1	0	0	0	FBgn0039303	CG11857 gene product from transcript CG11857-RA
1324	3R	25262743	25262743	1	+	FBgn0039305	0	1	0	1	0	0	0	1	FBgn0039305	CG11858 gene product from transcript CG11858-RA
1325	3R	25265844	25265844	1	+	FBgn0039306	1	1	1	1	0	0	0	0	FBgn0039306	RIO kinase 2
1326	2L	15613335	15613335	1	-	FBgn0028944	0	0	0	0	0	0	0	0	FBgn0028944	Seminal metalloprotease-1
1327	2L	15617002	15617002	1	+	FBgn0028947	0	0	0	0	0	0	0	0	FBgn0028947	CG11865 gene product from transcript CG11865-RA
1328	2R	10117694	10117694	1	+	FBgn0033486	0	1	1	1	0	0	0	1	FBgn0033486	dampened
1329	3R	29063040	29063040	1	+	FBgn0039633	0	1	0	1	0	0	0	0	FBgn0039633	CG11873 gene product from transcript CG11873-RB
1330	3R	29112820	29112820	1	-	FBgn0039634	0	1	0	1	0	0	0	0	FBgn0039634	alpha-Mannosidase class I b
1331	3R	25247658	25247658	1	+	FBgn0039301	0	1	0	1	0	0	0	1	FBgn0039301	Nucleoporin 37kD
1332	3R	29113071	29113071	1	+	FBgn0039635	0	1	0	1	0	0	0	1	FBgn0039635	CG11876 gene product from transcript CG11876-RA
1333	3R	29116391	29116391	1	+	FBgn0039636	0	1	0	0	0	0	1	1	FBgn0039636	Autophagy-related 14
1334	3R	25273837	25273837	1	+	FBgn0039310	0	0	0	0	0	0	0	0	FBgn0039310	CG11878 gene product from transcript CG11878-RA
1335	3R	29123382	29123382	1	+	FBgn0039637	0	1	0	1	1	0	0	1	FBgn0039637	CG11880 gene product from transcript CG11880-RA
1336	3R	29148172	29148172	1	-	FBgn0039642	0	1	1	1	1	0	0	0	FBgn0039642	CG11882 gene product from transcript CG11882-RA
1337	2R	10617664	10617664	1	+	FBgn0033538	0	1	0	1	1	0	0	0	FBgn0033538	CG11883 gene product from transcript CG11883-RD
1338	2L	421450	421450	1	-	FBgn0031253	0	1	1	1	0	0	1	0	FBgn0031253	CG11885 gene product from transcript CG11885-RA
1339	3R	25270231	25270231	1	+	FBgn0039308	0	0	0	0	0	0	0	0	FBgn0039308	CG11889 gene product from transcript CG11889-RA
1340	3R	25270231	25270231	1	+	FBgn0039309	0	0	0	0	0	0	0	0	FBgn0039309	CG11891 gene product from transcript CG11891-RG
1341	3R	25281548	25281548	1	+	FBgn0039313	0	0	0	0	0	0	0	0	FBgn0039313	CG11892 gene product from transcript CG11892-RA
1342	3R	25289889	25289889	1	+	FBgn0039316	0	0	0	0	0	0	0	0	FBgn0039316	CG11893 gene product from transcript CG11893-RA
1343	3R	17149407	17149407	1	-	FBgn0038488	0	1	0	1	0	0	0	1	FBgn0038488	mann-cup
1344	3R	29158125	29158125	1	+	FBgn0039644	0	0	0	1	1	0	0	0	FBgn0039644	CG11897 gene product from transcript CG11897-RB
1345	3R	29165793	29165793	1	+	FBgn0039645	0	0	0	0	0	0	0	0	FBgn0039645	CG11898 gene product from transcript CG11898-RB
1346	3R	29200452	29200452	1	+	FBgn0014427	0	0	0	0	0	0	0	0	FBgn0014427	CG11899 gene product from transcript CG11899-RA
1347	3R	29202525	29202525	1	-	FBgn0039650	0	1	0	0	0	0	0	0	FBgn0039650	Metazoan SpoT homolog-1
1348	3R	25335311	25335311	1	+	FBgn0028647	0	0	0	0	0	0	0	0	FBgn0028647	CG11902 gene product from transcript CG11902-RB
1349	3L	16935536	16935536	1	-	FBgn0036678	0	0	0	0	0	0	0	0	FBgn0036678	CG11905 gene product from transcript CG11905-RB
1350	2R	19283971	19283971	1	-	FBgn0034425	0	0	0	0	0	0	0	1	FBgn0034425	CG11906 gene product from transcript CG11906-RA
1351	3R	25382800	25382800	1	-	FBgn0039332	0	0	0	0	0	0	0	0	FBgn0039332	astrocytic leucine-rich repeat molecule
1352	2L	321248	321248	1	-	FBgn0031249	0	0	0	0	0	0	0	0	FBgn0031249	CG11911 gene product from transcript CG11911-RA
1353	2L	319259	319259	1	-	FBgn0031248	0	0	0	0	0	0	0	0	FBgn0031248	CG11912 gene product from transcript CG11912-RA
1354	3R	25358285	25358285	1	+	FBgn0039331	0	0	0	0	0	0	0	0	FBgn0039331	NADH dehydrogenase (ubiquinone) 49 kDa subunit-like
1355	2R	10879953	10879953	1	+	FBgn0033564	0	0	0	0	0	1	0	0	FBgn0033564	Peroxin 6
1356	3R	25074882	25074882	1	+	FBgn0039274	0	1	0	1	0	0	1	1	FBgn0039274	CG11920 gene product from transcript CG11920-RA
1357	2L	4850641	4850641	1	+	FBgn0031640	0	0	0	0	0	0	0	0	FBgn0031640	Monensin sensitivity 1
1358	2L	4847766	4847766	1	+	FBgn0031638	0	1	0	1	0	0	0	0	FBgn0031638	CG11927 gene product from transcript CG11927-RA
1359	2L	4682677	4682677	1	+	FBgn0031620	0	0	0	0	0	0	0	0	FBgn0031620	CG11929 gene product from transcript CG11929-RA
1360	3R	5781762	5781762	1	+	FBgn0037375	0	0	0	0	0	0	0	0	FBgn0037375	katanin p60-like 1
1361	X	19852216	19852216	1	+	FBgn0031078	0	1	1	1	0	0	0	1	FBgn0031078	Nucleoporin 205kD
1362	3R	29238704	29238704	1	-	FBgn0039656	1	0	0	0	0	0	0	0	FBgn0039656	CG11951 gene product from transcript CG11951-RA
1363	2R	19357532	19357532	1	+	FBgn0034436	0	1	0	1	0	0	0	0	FBgn0034436	CG11961 gene product from transcript CG11961-RB
1364	3R	8938683	8938683	1	+	FBgn0037643	0	1	0	1	1	0	0	0	FBgn0037643	skpA associated protein
1365	3R	8945015	8945015	1	-	FBgn0037644	0	1	1	1	0	0	0	0	FBgn0037644	CG11964 gene product from transcript CG11964-RA
1366	3R	8962961	8962961	1	-	FBgn0037645	0	0	0	0	1	0	0	0	FBgn0037645	CG11966 gene product from transcript CG11966-RA
1367	3R	8980862	8980862	1	+	FBgn0037646	0	0	0	1	1	0	0	0	FBgn0037646	Carbonic anhydrase beta
1368	3R	8984307	8984307	1	-	FBgn0037647	1	1	0	1	0	0	0	1	FBgn0037647	Ras-related GTP binding A/B
1369	3R	8984932	8984932	1	+	FBgn0027503	1	1	0	1	0	0	0	0	FBgn0027503	CG11970 gene product from transcript CG11970-RB
1370	3R	8993257	8993257	1	+	FBgn0037648	0	1	0	1	0	0	0	0	FBgn0037648	CG11975 gene product from transcript CG11975-RB
1371	3R	8997697	8997697	1	+	FBgn0037650	0	0	0	0	0	0	0	0	FBgn0037650	CG11977 gene product from transcript CG11977-RB
1372	3R	9004018	9004018	1	+	FBgn0037652	0	1	0	0	0	0	1	0	FBgn0037652	CG11980 gene product from transcript CG11980-RC
1373	3R	9006452	9006452	1	+	FBgn0037653	1	0	0	1	0	0	0	0	FBgn0037653	CG11982 gene product from transcript CG11982-RA
1374	3R	9008435	9008435	1	+	FBgn0037654	1	0	0	1	0	0	0	1	FBgn0037654	CG11983 gene product from transcript CG11983-RA
1375	3R	9014909	9014909	1	-	FBgn0037655	0	0	0	1	0	0	0	0	FBgn0037655	CG11984 gene product from transcript CG11984-RD
1376	3R	9015283	9015283	1	-	FBgn0040534	0	0	0	1	0	0	0	0	FBgn0040534	CG11985 gene product from transcript CG11985-RA
1377	3R	9015446	9015446	1	+	FBgn0037656	0	0	0	1	0	0	0	0	FBgn0037656	CG11986 gene product from transcript CG11986-RA
1378	3R	9177517	9177517	1	+	FBgn0037662	0	0	0	0	0	0	0	0	FBgn0037662	CG11997 gene product from transcript CG11997-RA
1379	3R	5354747	5354747	1	-	FBgn0037312	0	0	0	1	0	0	0	1	FBgn0037312	CG11999 gene product from transcript CG11999-RA
1380	3R	4654828	4654828	1	+	FBgn0037265	0	0	0	0	0	0	0	0	FBgn0037265	CG12001 gene product from transcript CG12001-RA
1381	3L	1565392	1565392	1	+	FBgn0035234	0	0	0	0	0	0	0	0	FBgn0035234	CG12003 gene product from transcript CG12003-RA
1382	3L	1569181	1569181	1	+	FBgn0035236	0	1	0	1	0	0	0	0	FBgn0035236	CG12004 gene product from transcript CG12004-RD
1383	3L	3811263	3811263	1	+	FBgn0035464	0	1	0	1	0	0	0	0	FBgn0035464	CG12006 gene product from transcript CG12006-RA
1384	3R	5128088	5128088	1	+	FBgn0037293	0	0	0	0	0	0	0	0	FBgn0037293	CG12007 gene product from transcript CG12007-RA
1385	3L	3291459	3291459	1	+	FBgn0035430	0	0	0	0	0	0	0	0	FBgn0035430	CG12009 gene product from transcript CG12009-RB
1386	3L	3374282	3374282	1	+	FBgn0035443	0	1	1	1	0	0	1	0	FBgn0035443	CG12010 gene product from transcript CG12010-RB
1387	3L	1694617	1694617	1	+	FBgn0035257	0	0	0	0	0	1	0	0	FBgn0035257	CG12011 gene product from transcript CG12011-RA
1388	3L	3376757	3376757	1	+	FBgn0035444	0	1	0	0	0	0	0	0	FBgn0035444	CG12012 gene product from transcript CG12012-RC
1389	3L	3378268	3378268	1	+	FBgn0035445	0	0	0	0	1	0	0	1	FBgn0035445	CG12014 gene product from transcript CG12014-RA
1390	3L	3319555	3319555	1	+	FBgn0035436	0	1	0	1	0	0	0	0	FBgn0035436	CG12016 gene product from transcript CG12016-RA
1391	3L	3280239	3280239	1	+	FBgn0035429	0	0	0	0	0	0	0	0	FBgn0035429	CG12017 gene product from transcript CG12017-RB
1392	3L	1775633	1775633	1	+	FBgn0027903	0	1	0	0	0	0	0	0	FBgn0027903	CG12018 gene product from transcript CG12018-RA
1393	3L	1797305	1797305	1	+	FBgn0035273	0	0	0	0	0	0	0	0	FBgn0035273	CG12020 gene product from transcript CG12020-RA
1394	3L	1857165	1857165	1	+	FBgn0035283	0	0	0	1	0	0	0	0	FBgn0035283	CG12024 gene product from transcript CG12024-RA
1395	3L	1865430	1865430	1	+	FBgn0035285	0	1	0	1	0	0	0	1	FBgn0035285	CG12025 gene product from transcript CG12025-RC
1396	3L	5012133	5012133	1	-	FBgn0035585	0	0	0	0	0	1	0	0	FBgn0035585	ATP synthase, coupling factor 6-like
1397	3L	648555	648555	1	+	FBgn0035147	0	1	1	1	1	1	0	0	FBgn0035147	UDP-galactose 4'-epimerase
1398	3L	3219156	3219156	1	+	FBgn0035421	0	0	0	1	0	0	0	0	FBgn0035421	CG12034 gene product from transcript CG12034-RA
1399	3L	1724390	1724390	1	+	FBgn0035263	0	0	0	0	0	0	0	0	FBgn0035263	CG12035 gene product from transcript CG12035-RA
1400	3L	993983	993983	1	+	FBgn0035179	0	0	0	0	0	0	0	0	FBgn0035179	CG12038 gene product from transcript CG12038-RA
1401	2R	7669029	7669029	1	-	FBgn0033206	0	1	0	0	0	0	1	1	FBgn0033206	Dynactin 4, p62 subunit
1402	2L	21102429	21102429	1	-	FBgn0032915	0	0	0	0	0	0	0	0	FBgn0032915	NA
1403	3R	31220704	31220704	1	+	FBgn0039831	0	1	1	1	1	0	0	1	FBgn0039831	CG12054 gene product from transcript CG12054-RE
1404	X	9192669	9192669	1	+	FBgn0030099	0	0	0	1	0	0	0	0	FBgn0030099	CG12056 gene product from transcript CG12056-RA
1405	X	9191657	9191657	1	+	FBgn0030098	1	0	0	0	0	0	0	0	FBgn0030098	CG12057 gene product from transcript CG12057-RA
1406	3R	31499239	31499239	1	+	FBgn0039851	0	0	0	0	0	0	0	0	FBgn0039851	morpheyus
1407	X	8574304	8574304	1	+	FBgn0030052	0	0	0	1	0	0	0	1	FBgn0030052	CG12065 gene product from transcript CG12065-RF
1408	3R	30695498	30695498	1	-	FBgn0039796	0	0	0	0	0	0	0	0	FBgn0039796	CG12069 gene product from transcript CG12069-RA
1409	3R	30880875	30880875	1	-	FBgn0039808	0	0	0	0	1	0	0	0	FBgn0039808	CG12071 gene product from transcript CG12071-RE
1410	X	8838323	8838323	1	+	FBgn0030065	0	0	0	0	0	0	0	1	FBgn0030065	CG12075 gene product from transcript CG12075-RC
1411	3L	3319232	3319232	1	-	FBgn0035435	0	1	0	1	0	0	0	0	FBgn0035435	Phosphatidylinositol glycan anchor biosynthesis, class C
1412	3L	3244294	3244294	1	-	FBgn0035426	1	0	0	0	0	1	0	0	FBgn0035426	CG12078 gene product from transcript CG12078-RB
1413	3L	3159578	3159578	1	-	FBgn0035404	0	0	0	0	0	1	0	0	FBgn0035404	NA
1414	3R	5831628	5831628	1	+	FBgn0037386	0	0	0	0	0	1	0	0	FBgn0037386	CG1208 gene product from transcript CG1208-RB
1415	X	8588811	8588811	1	+	FBgn0030053	0	1	0	1	0	0	1	0	FBgn0030053	CG12081 gene product from transcript CG12081-RB
1416	3L	3148358	3148358	1	-	FBgn0035402	0	1	0	1	0	0	0	1	FBgn0035402	Ubiquitin specific protease 5
1417	3L	1496643	1496643	1	-	FBgn0043458	0	0	0	1	0	0	0	1	FBgn0043458	CG12084 gene product from transcript CG12084-RB
1418	3L	1534034	1534034	1	-	FBgn0035227	0	0	0	0	0	1	0	1	FBgn0035227	Increased minichromosome loss 1
1419	3L	1536835	1536835	1	-	FBgn0035228	0	0	0	1	1	0	0	0	FBgn0035228	CG12091 gene product from transcript CG12091-RB
1420	3L	2774007	2774007	1	-	FBgn0035372	0	1	0	1	0	0	0	1	FBgn0035372	CG12093 gene product from transcript CG12093-RA
1421	X	13159706	13159706	1	+	FBgn0030457	1	1	0	1	0	0	1	0	FBgn0030457	CG12096 gene product from transcript CG12096-RA
1422	3L	1558484	1558484	1	-	FBgn0035232	0	1	0	1	0	0	0	0	FBgn0035232	CG12099 gene product from transcript CG12099-RA
1423	3L	1602674	1602674	1	-	FBgn0035238	0	0	0	1	1	0	0	0	FBgn0035238	CG12104 gene product from transcript CG12104-RB
1424	3L	1615801	1615801	1	-	FBgn0035241	0	0	0	0	0	0	0	0	FBgn0035241	CG12105 gene product from transcript CG12105-RA
1425	X	9193898	9193898	1	+	FBgn0030100	0	0	0	1	0	0	0	0	FBgn0030100	CG12106 gene product from transcript CG12106-RA
1426	2R	7674446	7674446	1	+	FBgn0033209	0	1	0	1	0	0	0	1	FBgn0033209	CG12107 gene product from transcript CG12107-RA
1427	X	8570948	8570948	1	-	FBgn0030050	0	0	0	0	0	0	0	0	FBgn0030050	CG12111 gene product from transcript CG12111-RB
1428	X	8560192	8560192	1	-	FBgn0030048	0	1	0	1	0	0	1	0	FBgn0030048	CG12112 gene product from transcript CG12112-RA
1429	X	9190605	9190605	1	-	FBgn0030097	1	0	0	0	1	0	0	0	FBgn0030097	CG12115 gene product from transcript CG12115-RA
1430	X	8469007	8469007	1	-	FBgn0030041	0	0	0	0	0	0	0	0	FBgn0030041	CG12116 gene product from transcript CG12116-RA
1431	X	9196414	9196414	1	-	FBgn0030101	0	1	0	1	0	0	0	1	FBgn0030101	CG12118 gene product from transcript CG12118-RB
1432	X	9210547	9210547	1	-	FBgn0030102	0	0	0	0	0	0	0	0	FBgn0030102	SET and MYND domain containing, arthropod-specific, member 9
1433	X	9232373	9232373	1	-	FBgn0030109	0	1	0	0	0	0	0	0	FBgn0030109	CG12121 gene product from transcript CG12121-RA
1434	X	8442341	8442341	1	-	FBgn0030039	0	0	0	0	0	0	0	0	FBgn0030039	CG12123 gene product from transcript CG12123-RA
1435	X	8436800	8436800	1	-	FBgn0030037	0	0	0	1	0	0	0	1	FBgn0030037	Mitoguardin
1436	2R	8263278	8263278	1	-	FBgn0033280	0	0	0	0	0	0	0	0	FBgn0033280	CG12126 gene product from transcript CG12126-RA
1437	2R	10026841	10026841	1	+	FBgn0033473	0	1	0	1	0	0	0	0	FBgn0033473	CG12128 gene product from transcript CG12128-RB
1438	2R	10033294	10033294	1	+	FBgn0033475	0	1	0	1	0	0	0	1	FBgn0033475	CG12129 gene product from transcript CG12129-RA
1439	3R	5841186	5841186	1	+	FBgn0037387	0	0	0	0	0	0	0	0	FBgn0037387	CG1213 gene product from transcript CG1213-RB
1440	2R	9959549	9959549	1	+	FBgn0033466	0	1	0	1	0	1	0	0	FBgn0033466	NA
1441	2R	9967232	9967232	1	+	FBgn0033469	1	0	0	0	0	0	0	0	FBgn0033469	CG12133 gene product from transcript CG12133-RB
1442	2R	9971143	9971143	1	+	FBgn0033471	0	0	0	1	0	1	0	0	FBgn0033471	CG12134 gene product from transcript CG12134-RB
1443	2R	9910893	9910893	1	+	FBgn0033465	1	0	1	1	0	0	0	1	FBgn0033465	Electron transfer flavoprotein-ubiquinone oxidoreductase
1444	3R	5427257	5427257	1	-	FBgn0037325	0	0	0	0	0	1	0	0	FBgn0037325	CG12147 gene product from transcript CG12147-RA
1445	X	7728759	7728759	1	+	FBgn0029957	0	1	0	1	1	0	1	0	FBgn0029957	CG12155 gene product from transcript CG12155-RA
1446	2R	9362906	9362906	1	-	FBgn0040775	0	0	0	0	0	0	0	0	FBgn0040775	CG12158 gene product from transcript CG12158-RA
1447	2R	7916463	7916463	1	-	FBgn0033232	0	1	1	1	0	0	0	1	FBgn0033232	CG12159 gene product from transcript CG12159-RB
1448	3R	5219446	5219446	1	-	FBgn0037296	0	1	0	0	0	0	0	0	FBgn0037296	Proteasome beta2 subunit-related 2
1449	3R	5467793	5467793	1	+	FBgn0037329	0	0	0	1	0	0	0	1	FBgn0037329	Polymerase (DNA-directed), delta interacting protein 2
1450	2R	7311408	7311408	1	+	FBgn0033158	0	0	0	0	0	0	0	0	FBgn0033158	CG12164 gene product from transcript CG12164-RB
1451	3R	5637240	5637240	1	+	FBgn0037356	0	0	0	0	0	0	0	0	FBgn0037356	CG12170 gene product from transcript CG12170-RA
1452	3R	5633624	5633624	1	+	FBgn0037354	0	1	0	1	0	0	0	1	FBgn0037354	CG12171 gene product from transcript CG12171-RA
1453	3R	5256701	5256701	1	-	FBgn0037305	0	1	0	1	0	0	1	0	FBgn0037305	CG12173 gene product from transcript CG12173-RA
1454	X	13680396	13680396	1	-	FBgn0030510	0	1	0	1	1	0	0	1	FBgn0030510	CG12177 gene product from transcript CG12177-RA
1455	X	4635995	4635995	1	-	FBgn0025388	0	1	0	1	0	0	1	0	FBgn0025388	CG12179 gene product from transcript CG12179-RD
1456	3R	5791886	5791886	1	+	FBgn0037377	0	0	0	1	0	0	0	1	FBgn0037377	CG1218 gene product from transcript CG1218-RA
1457	3L	2599579	2599579	1	-	FBgn0028504	0	1	0	1	1	0	0	1	FBgn0028504	CG12182 gene product from transcript CG12182-RC
1458	X	4630936	4630936	1	-	FBgn0025387	0	0	0	0	0	0	0	0	FBgn0025387	CG12184 gene product from transcript CG12184-RA
1459	2R	22670752	22670752	1	+	FBgn0034763	0	1	0	1	0	0	0	1	FBgn0034763	Ring and YY1 Binding Protein
1460	2L	4838347	4838347	1	+	FBgn0031636	0	0	0	0	0	0	0	0	FBgn0031636	CG12194 gene product from transcript CG12194-RA
1461	X	19475127	19475127	1	+	FBgn0031018	0	0	0	0	0	0	0	0	FBgn0031018	CG12200 gene product from transcript CG12200-RA
1462	3R	11971694	11971694	1	+	FBgn0037970	0	0	0	0	0	0	0	0	FBgn0037970	Glutamate Carrier 2
1463	X	19492421	19492421	1	+	FBgn0031021	0	1	0	1	0	0	0	1	FBgn0031021	NADH dehydrogenase (ubiquinone) 18 kDa subunit
1464	X	19494401	19494401	1	-	FBgn0031022	0	1	0	1	0	0	0	1	FBgn0031022	CG12204 gene product from transcript CG12204-RA
1465	X	3474520	3474520	1	-	FBgn0029662	0	0	0	0	0	0	0	0	FBgn0029662	CG12206 gene product from transcript CG12206-RA
1466	3R	14289072	14289072	1	+	FBgn0038220	0	0	0	1	1	0	0	0	FBgn0038220	CG12207 gene product from transcript CG12207-RG
1467	2R	10247472	10247472	1	-	FBgn0033498	0	0	0	0	0	0	0	0	FBgn0033498	CG12209 gene product from transcript CG12209-RA
1468	2R	10158931	10158931	1	-	FBgn0033495	1	0	0	1	1	0	0	0	FBgn0033495	NA
1469	X	6301270	6301270	1	-	FBgn0043796	0	1	0	0	0	0	0	0	FBgn0043796	CG12219 gene product from transcript CG12219-RA
1470	3R	11982024	11982024	1	-	FBgn0037974	0	0	0	0	0	0	0	0	FBgn0037974	CG12224 gene product from transcript CG12224-RC
1471	3L	17436431	17436431	1	-	FBgn0036723	0	0	0	0	0	0	0	0	FBgn0036723	CG12229 gene product from transcript CG12229-RA
1472	X	19531742	19531742	1	-	FBgn0031026	0	0	0	0	0	0	0	0	FBgn0031026	CG12231 gene product from transcript CG12231-RA
1473	X	5908125	5908125	1	+	FBgn0029822	1	1	1	1	0	0	0	0	FBgn0029822	CG12236 gene product from transcript CG12236-RA
1474	X	19642866	19642866	1	-	FBgn0031048	0	1	0	1	1	0	0	0	FBgn0031048	CG12237 gene product from transcript CG12237-RA
1475	X	5792147	5792147	1	+	FBgn0029810	0	0	0	0	0	0	0	0	FBgn0029810	CG12239 gene product from transcript CG12239-RA
1476	3R	15219262	15219262	1	+	FBgn0038304	0	1	0	1	0	0	0	0	FBgn0038304	CG12241 gene product from transcript CG12241-RA
1477	2R	24571583	24571583	1	-	FBgn0035026	0	1	0	1	1	0	0	0	FBgn0035026	TFIIF-interacting CTD phosphatase
1478	2L	10987817	10987817	1	+	FBgn0026148	0	1	0	0	0	0	0	0	FBgn0026148	CG12253 gene product from transcript CG12253-RA
1479	3R	12226339	12226339	1	-	FBgn0038002	0	0	0	0	0	0	0	0	FBgn0038002	CG12256 gene product from transcript CG12256-RA
1480	3R	27921089	27921089	1	-	FBgn0039557	0	0	0	0	0	0	0	1	FBgn0039557	CG12259 gene product from transcript CG12259-RA
1481	3L	7719361	7719361	1	+	FBgn0035811	0	0	0	1	0	0	0	0	FBgn0035811	CG12262 gene product from transcript CG12262-RA
1482	2R	18426430	18426430	1	+	FBgn0034346	0	0	0	0	0	0	0	0	FBgn0034346	CG12263 gene product from transcript CG12263-RA
1483	3R	12460414	12460414	1	+	FBgn0038057	0	0	0	1	0	0	0	0	FBgn0038057	CG12267 gene product from transcript CG12267-RB
1484	3R	23948419	23948419	1	-	FBgn0039131	0	0	0	0	0	0	0	0	FBgn0039131	CG12268 gene product from transcript CG12268-RB
1485	3R	18978809	18978809	1	-	FBgn0038665	0	0	0	0	0	0	0	0	FBgn0038665	eucalyptus
1486	3R	7249735	7249735	1	-	FBgn0037491	0	0	0	0	0	0	0	0	FBgn0037491	CG1227 gene product from transcript CG1227-RA
1487	3L	16122002	16122002	1	+	FBgn0036571	0	0	0	0	0	0	0	0	FBgn0036571	CG12272 gene product from transcript CG12272-RB
1488	3R	21044093	21044093	1	+	FBgn0038847	0	0	0	0	0	0	0	0	FBgn0038847	CG12278 gene product from transcript CG12278-RA
1489	3R	12705094	12705094	1	+	FBgn0038080	0	0	0	0	0	0	0	1	FBgn0038080	CG12279 gene product from transcript CG12279-RA
1490	2L	16902189	16902189	1	-	FBgn0032620	1	0	0	0	0	0	0	1	FBgn0032620	CG12288 gene product from transcript CG12288-RA
1491	3L	11458470	11458470	1	-	FBgn0036160	0	0	0	0	0	0	0	0	FBgn0036160	CG12289 gene product from transcript CG12289-RA
1492	3R	26230252	26230252	1	+	FBgn0039419	0	0	0	1	1	0	0	0	FBgn0039419	CG12290 gene product from transcript CG12290-RB
1493	2L	10737345	10737345	1	+	FBgn0032295	0	1	0	0	0	0	0	0	FBgn0032295	CG12299 gene product from transcript CG12299-RA
1494	3L	15580800	15580800	1	+	FBgn0036514	0	1	0	1	0	0	1	1	FBgn0036514	CG12301 gene product from transcript CG12301-RA
1495	3L	10431983	10431983	1	-	FBgn0036083	0	0	0	0	0	1	0	0	FBgn0036083	Ionotropic receptor 67b
1496	3L	15583638	15583638	1	+	FBgn0036515	0	1	0	0	0	1	0	1	FBgn0036515	aaRS-interacting multifunctional protein 2
1497	2L	11652010	11652010	1	-	FBgn0032370	0	0	0	0	0	0	0	0	FBgn0032370	CG12307 gene product from transcript CG12307-RA
1498	2R	10725270	10725270	1	+	FBgn0033542	0	0	0	0	0	0	0	0	FBgn0033542	CG12309 gene product from transcript CG12309-RA
1499	3L	356422	356422	1	+	FBgn0035134	0	0	0	0	0	0	0	0	FBgn0035134	CG1231 gene product from transcript CG1231-RA
1500	3L	15050806	15050806	1	-	FBgn0036467	0	0	0	0	0	0	0	0	FBgn0036467	CG12310 gene product from transcript CG12310-RA
1501	3L	15136934	15136934	1	-	FBgn0036483	0	1	0	1	0	0	0	1	FBgn0036483	CG12316 gene product from transcript CG12316-RA
1502	3R	18252728	18252728	1	-	FBgn0038590	0	0	0	0	0	0	0	1	FBgn0038590	CG12320 gene product from transcript CG12320-RB
1503	3R	18188662	18188662	1	-	FBgn0038577	0	1	0	1	0	0	0	1	FBgn0038577	CG12321 gene product from transcript CG12321-RA
1504	2R	10823600	10823600	1	+	FBgn0033557	1	0	0	1	0	0	0	1	FBgn0033557	CG12325 gene product from transcript CG12325-RB
1505	3L	361472	361472	1	+	FBgn0035137	0	0	0	1	0	0	0	0	FBgn0035137	CG1233 gene product from transcript CG1233-RA
1506	3R	18402716	18402716	1	-	FBgn0038617	0	1	0	1	0	0	0	0	FBgn0038617	CG12333 gene product from transcript CG12333-RA
1507	2R	10730914	10730914	1	-	FBgn0033543	0	0	0	1	1	0	0	0	FBgn0033543	CG12338 gene product from transcript CG12338-RB
1508	3R	7246995	7246995	1	-	FBgn0037489	0	0	0	0	0	0	0	0	FBgn0037489	CG1234 gene product from transcript CG1234-RA
1509	2R	10808925	10808925	1	-	FBgn0027499	0	1	0	1	1	0	0	0	FBgn0027499	windei
1510	2R	10813310	10813310	1	-	FBgn0033550	0	1	0	1	0	0	0	1	FBgn0033550	CG12341 gene product from transcript CG12341-RA
1511	2R	10823321	10823321	1	-	FBgn0033556	1	0	0	1	0	0	0	0	FBgn0033556	CG12343 gene product from transcript CG12343-RA
1512	2R	10834236	10834236	1	-	FBgn0033558	0	0	0	0	0	0	0	0	FBgn0033558	CG12344 gene product from transcript CG12344-RD
1513	3R	17906445	17906445	1	+	FBgn0038558	0	0	0	0	0	0	0	0	FBgn0038558	CG12347 gene product from transcript CG12347-RA
1514	3L	15495549	15495549	1	-	FBgn0040805	0	0	0	0	0	0	0	0	FBgn0040805	CG12355 gene product from transcript CG12355-RD
1515	3R	5736744	5736744	1	+	FBgn0037370	0	0	0	0	0	0	0	0	FBgn0037370	CG1236 gene product from transcript CG1236-RA
1516	3R	13030650	13030650	1	-	FBgn0038111	0	1	0	1	0	0	0	0	FBgn0038111	NA
1517	3L	10412818	10412818	1	+	FBgn0036082	0	0	0	0	0	0	0	0	FBgn0036082	CG12362 gene product from transcript CG12362-RB
1518	2R	12145710	12145710	1	+	FBgn0033686	0	1	0	0	0	0	0	0	FBgn0033686	Hen1 methyltransferase
1519	2R	12474444	12474444	1	+	FBgn0033744	0	0	0	1	1	1	0	0	FBgn0033744	Diuretic hormone 44 receptor 2
1520	2R	12762112	12762112	1	+	FBgn0033774	0	0	0	0	0	0	0	0	FBgn0033774	CG12374 gene product from transcript CG12374-RA
1521	2L	8126876	8126876	1	-	FBgn0031987	0	1	0	1	0	0	0	1	FBgn0031987	CG12375 gene product from transcript CG12375-RA
1522	2R	8701835	8701835	1	+	FBgn0033323	0	0	0	0	0	0	0	0	FBgn0033323	CG12376 gene product from transcript CG12376-RA
1523	X	15733996	15733996	1	-	FBgn0030676	0	1	0	1	0	0	0	1	FBgn0030676	CG12379 gene product from transcript CG12379-RB
1524	2R	11359169	11359169	1	-	FBgn0033624	0	0	0	1	0	0	0	0	FBgn0033624	CG12384 gene product from transcript CG12384-RA
1525	3R	5733541	5733541	1	+	FBgn0037368	0	0	0	1	0	0	0	0	FBgn0037368	CG1239 gene product from transcript CG1239-RB
1526	2R	11150056	11150056	1	-	FBgn0033581	0	1	0	1	0	0	0	0	FBgn0033581	CG12391 gene product from transcript CG12391-RA
1527	2L	6047999	6047999	1	+	FBgn0031768	0	1	1	1	0	0	0	1	FBgn0031768	CG12393 gene product from transcript CG12393-RB
1528	X	16062855	16062855	1	-	FBgn0030722	0	0	0	1	0	0	0	0	FBgn0030722	CG12395 gene product from transcript CG12395-RA
1529	X	14913812	14913812	1	-	FBgn0030596	0	0	0	0	0	0	0	0	FBgn0030596	CG12398 gene product from transcript CG12398-RA
1530	3L	2766999	2766999	1	+	FBgn0035370	0	1	0	1	0	0	1	1	FBgn0035370	Novel nucleolar protein 2
1531	2L	3145848	3145848	1	-	FBgn0031505	0	1	0	1	0	0	0	0	FBgn0031505	NADH dehydrogenase (ubiquinone) B14.5 B subunit
1532	3R	14108321	14108321	1	-	FBgn0038202	0	0	0	1	1	0	0	0	FBgn0038202	CG12402 gene product from transcript CG12402-RA
1533	2L	13000631	13000631	1	-	FBgn0032465	0	1	0	0	0	0	0	1	FBgn0032465	CG12404 gene product from transcript CG12404-RA
1534	3R	28544802	28544802	1	-	FBgn0039588	1	0	1	1	0	0	0	0	FBgn0039588	CG12413 gene product from transcript CG12413-RA
1535	3R	10222698	10222698	1	+	FBgn0037797	0	0	0	0	0	0	0	0	FBgn0037797	CG12420 gene product from transcript CG12420-RA
1536	2R	14963314	14963314	1	+	FBgn0033987	0	1	0	1	0	1	0	0	FBgn0033987	caskin
1537	3R	27872390	27872390	1	-	FBgn0039552	0	0	0	0	0	0	0	0	FBgn0039552	CG12426 gene product from transcript CG12426-RB
1538	3R	27706746	27706746	1	-	FBgn0039543	0	0	0	1	0	0	0	0	FBgn0039543	CG12428 gene product from transcript CG12428-RB
1539	X	17022304	17022304	1	+	FBgn0030811	0	0	0	0	0	0	0	0	FBgn0030811	NA
1540	2L	8752305	8752305	1	+	FBgn0032065	0	0	0	0	0	0	0	0	FBgn0032065	CG12438 gene product from transcript CG12438-RA
1541	2L	9077121	9077121	1	+	FBgn0032094	0	0	0	0	0	0	0	0	FBgn0032094	CG12439 gene product from transcript CG12439-RB
1542	3L	2631715	2631715	1	+	FBgn0035357	0	1	0	1	0	1	0	1	FBgn0035357	CG1244 gene product from transcript CG1244-RG
1543	2R	12700081	12700081	1	+	FBgn0033770	0	0	0	0	0	0	0	0	FBgn0033770	Wake-up-call
1544	X	22811935	22811935	1	-	FBgn0031201	0	0	0	0	1	0	0	0	FBgn0031201	CG12446 gene product from transcript CG12446-RA
1545	2L	15941441	15941441	1	+	FBgn0028857	0	0	0	0	0	0	0	0	FBgn0028857	CG12448 gene product from transcript CG12448-RC
1546	3L	2648048	2648048	1	+	FBgn0035360	0	0	0	0	0	1	0	0	FBgn0035360	CG1246 gene product from transcript CG1246-RC
1547	3L	24534090	24534090	1	+	FBgn0040045	0	0	0	0	0	1	0	0	FBgn0040045	pseudo
1548	2R	13609178	13609178	1	-	FBgn0033861	0	0	0	0	0	0	0	0	FBgn0033861	CG12464 gene product from transcript CG12464-RA
1549	X	307684	307684	1	+	FBgn0040371	0	0	0	0	0	0	0	0	FBgn0040371	CG12470 gene product from transcript CG12470-RA
1550	3L	18723272	18723272	1	-	FBgn0036809	0	0	0	0	0	0	0	0	FBgn0036809	CG12477 gene product from transcript CG12477-RA
1551	X	14152006	14152006	1	-	FBgn0040871	0	0	0	0	0	0	0	0	FBgn0040871	CG12479 gene product from transcript CG12479-RA
1552	X	14169595	14169595	1	+	FBgn0030537	0	0	0	0	0	0	0	0	FBgn0030537	CG12480 gene product from transcript CG12480-RA
1553	X	14187253	14187253	1	+	FBgn0030542	0	0	0	0	0	0	0	0	FBgn0030542	CG12481 gene product from transcript CG12481-RB
1554	2R	20424335	20424335	1	+	FBgn0086604	0	0	0	0	1	1	0	0	FBgn0086604	CG12484 gene product from transcript CG12484-RB
1555	3L	15856377	15856377	1	-	FBgn0036541	0	0	0	0	0	0	0	0	FBgn0036541	NA
1556	2R	22834647	22834647	1	+	FBgn0034782	0	0	0	0	0	0	0	0	FBgn0034782	CG12490 gene product from transcript CG12490-RB
1557	3L	4753738	4753738	1	-	FBgn0035571	0	0	0	0	0	0	0	0	FBgn0035571	CG12493 gene product from transcript CG12493-RB
1558	X	2410899	2410899	1	-	FBgn0040385	0	0	0	0	0	0	0	0	FBgn0040385	CG12496 gene product from transcript CG12496-RA
1559	X	2809881	2809881	1	+	FBgn0040356	0	0	0	0	0	0	0	0	FBgn0040356	CG12498 gene product from transcript CG12498-RA
1560	3R	22446532	22446532	1	-	FBgn0038968	0	0	0	1	0	0	0	0	FBgn0038968	CG12499 gene product from transcript CG12499-RA
1561	3L	865396	865396	1	+	FBgn0035171	0	0	0	0	0	0	0	0	FBgn0035171	CG12502 gene product from transcript CG12502-RB
1562	2L	773547	773547	1	+	FBgn0031276	0	0	0	0	0	1	0	0	FBgn0031276	CG12506 gene product from transcript CG12506-RA
1563	X	16266494	16266494	1	-	FBgn0030729	0	0	0	0	0	0	0	0	FBgn0030729	CG12507 gene product from transcript CG12507-RB
1564	2L	5678638	5678638	1	+	FBgn0031729	0	0	0	0	0	1	0	0	FBgn0031729	CG12511 gene product from transcript CG12511-RD
1565	2L	5342349	5342349	1	-	FBgn0031703	1	0	0	0	0	0	0	0	FBgn0031703	CG12512 gene product from transcript CG12512-RA
1566	3R	28304605	28304605	1	-	FBgn0039577	0	0	0	0	0	0	0	0	FBgn0039577	CG12516 gene product from transcript CG12516-RB
1567	2L	10870167	10870167	1	+	FBgn0032311	0	0	0	0	0	0	0	0	FBgn0032311	CG12517 gene product from transcript CG12517-RA
1568	3L	12902574	12902574	1	-	FBgn0036324	0	1	0	1	0	1	0	0	FBgn0036324	CG12520 gene product from transcript CG12520-RB
1569	3L	11847803	11847803	1	-	FBgn0040816	0	0	0	0	0	1	0	0	FBgn0040816	CG12521 gene product from transcript CG12521-RA
1570	3L	11108235	11108235	1	+	FBgn0036131	0	0	0	0	0	0	0	0	FBgn0036131	CG12522 gene product from transcript CG12522-RA
1571	3L	10801190	10801190	1	+	FBgn0036102	0	0	0	0	0	0	0	0	FBgn0036102	CG12523 gene product from transcript CG12523-RB
1572	3L	9543999	9543999	1	-	FBgn0036010	0	0	0	0	0	0	0	0	FBgn0036010	Ionotropic receptor 67a
1573	X	19719543	19719543	1	+	FBgn0031064	0	0	0	0	0	0	0	0	FBgn0031064	CG12531 gene product from transcript CG12531-RA
1574	X	19748384	19748384	1	+	FBgn0031068	0	1	0	1	0	0	0	1	FBgn0031068	Augmenter of liver regeneration
1575	X	3448943	3448943	1	-	FBgn0029657	0	0	0	0	0	0	0	0	FBgn0029657	CG12535 gene product from transcript CG12535-RF
1576	3R	13523535	13523535	1	-	FBgn0038157	0	0	0	0	0	0	0	0	FBgn0038157	CG12538 gene product from transcript CG12538-RA
1577	X	14844840	14844840	1	-	FBgn0030586	0	0	0	0	0	0	0	0	FBgn0030586	CG12539 gene product from transcript CG12539-RA
1578	X	14496137	14496137	1	+	FBgn0030570	0	0	0	0	0	0	0	0	FBgn0030570	CG12540 gene product from transcript CG12540-RA
1579	X	7066052	7066052	1	-	FBgn0029930	0	0	0	0	1	0	0	0	FBgn0029930	CG12541 gene product from transcript CG12541-RE
1580	3L	22693812	22693812	1	-	FBgn0037178	0	0	0	0	0	0	0	0	FBgn0037178	CG12546 gene product from transcript CG12546-RA
1581	2R	4788642	4788642	1	-	FBgn0250830	0	0	0	0	0	0	0	0	FBgn0250830	CG12547 gene product from transcript CG12547-RB
1582	3R	28790522	28790522	1	+	FBgn0039599	0	0	0	0	0	0	0	0	FBgn0039599	intrepid
1583	2L	8009477	8009477	1	-	FBgn0031974	0	0	0	0	0	0	0	1	FBgn0031974	CG12560 gene product from transcript CG12560-RC
1584	2L	23174484	23174484	1	-	FBgn0039958	0	0	0	0	0	0	0	0	FBgn0039958	CG12567 gene product from transcript CG12567-RF
1585	X	22482087	22482087	1	-	FBgn0031190	0	1	0	1	0	0	1	0	FBgn0031190	CG12576 gene product from transcript CG12576-RF
1586	3R	4174632	4174632	1	+	FBgn0037213	0	0	0	0	0	0	0	0	FBgn0037213	CG12581 gene product from transcript CG12581-RB
1587	3R	4197209	4197209	1	+	FBgn0037215	1	1	0	0	1	0	1	1	FBgn0037215	beta-Mannosidase
1588	3R	4541356	4541356	1	+	FBgn0037260	0	0	0	0	0	0	0	0	FBgn0037260	Mucin related 82C
1589	3R	5137573	5137573	1	-	FBgn0040684	0	0	0	0	0	0	0	0	FBgn0040684	CG12589 gene product from transcript CG12589-RC
1590	3R	5159612	5159612	1	+	FBgn0037294	0	0	0	0	0	0	0	0	FBgn0037294	CG12590 gene product from transcript CG12590-RA
1591	3R	10338403	10338403	1	+	FBgn0037811	0	0	0	0	0	0	0	0	FBgn0037811	CG12592 gene product from transcript CG12592-RA
1592	3R	11721804	11721804	1	+	FBgn0037941	0	0	0	0	0	0	0	0	FBgn0037941	CG12594 gene product from transcript CG12594-RB
1593	2L	11738952	11738952	1	+	FBgn0032373	0	0	0	0	0	0	0	0	FBgn0032373	Vacuolar H[+] ATPase 100kD subunit 5
1594	3L	3964771	3964771	1	-	FBgn0035481	0	0	0	0	1	0	0	1	FBgn0035481	CG12605 gene product from transcript CG12605-RD
1595	3L	4446573	4446573	1	+	FBgn0035545	0	0	0	0	0	1	0	0	FBgn0035545	CG12607 gene product from transcript CG12607-RC
1596	X	15344621	15344621	1	-	FBgn0030630	1	1	0	1	0	0	0	0	FBgn0030630	CG12608 gene product from transcript CG12608-RA
1597	X	18748306	18748306	1	-	FBgn0030952	0	0	0	0	0	0	0	0	FBgn0030952	CG12609 gene product from transcript CG12609-RB
1598	2L	20294707	20294707	1	+	FBgn0040996	0	0	0	1	0	0	0	0	FBgn0040996	CG12617 gene product from transcript CG12617-RC
1599	2L	17087641	17087641	1	+	FBgn0032626	0	0	0	0	0	1	0	0	FBgn0032626	CG12620 gene product from transcript CG12620-RB
1600	X	10673466	10673466	1	-	FBgn0030224	0	0	0	0	0	0	0	0	FBgn0030224	CG12637 gene product from transcript CG12637-RA
1601	X	10432812	10432812	1	-	FBgn0030202	0	0	0	0	0	0	0	0	FBgn0030202	CG12640 gene product from transcript CG12640-RA
1602	X	10265263	10265263	1	-	FBgn0040942	0	0	0	1	1	0	0	0	FBgn0040942	CG12643 gene product from transcript CG12643-RA
1603	X	10153612	10153612	1	+	FBgn0030181	0	0	0	0	0	0	0	0	FBgn0030181	CG12645 gene product from transcript CG12645-RB
1604	3L	4254776	4254776	1	+	FBgn0035517	0	1	0	1	0	1	0	1	FBgn0035517	CG1265 gene product from transcript CG1265-RB
1605	X	19959403	19959403	1	-	FBgn0031080	0	0	0	0	0	0	0	0	FBgn0031080	CG12655 gene product from transcript CG12655-RA
1606	X	8592390	8592390	1	-	FBgn0040929	0	1	0	1	0	0	0	0	FBgn0040929	CG12659 gene product from transcript CG12659-RC
1607	X	8923687	8923687	1	-	FBgn0030071	0	0	0	0	0	0	0	0	FBgn0030071	CG12661 gene product from transcript CG12661-RB
1608	X	8984190	8984190	1	-	FBgn0030074	0	0	0	0	0	0	0	0	FBgn0030074	CG12662 gene product from transcript CG12662-RA
1609	X	7764982	7764982	1	+	FBgn0029961	0	0	0	0	0	0	0	0	FBgn0029961	Ionotropic receptor 7a
1610	X	18007606	18007606	1	-	FBgn0030886	0	0	0	0	0	0	0	0	FBgn0030886	CG12672 gene product from transcript CG12672-RA
1611	2L	2079977	2079977	1	+	FBgn0031388	0	0	0	0	0	0	0	0	FBgn0031388	CG12674 gene product from transcript CG12674-RA
1612	X	20376522	20376522	1	-	FBgn0031103	0	0	0	0	0	0	0	0	FBgn0031103	CG12679 gene product from transcript CG12679-RA
1613	3L	4262705	4262705	1	+	FBgn0035521	0	0	0	1	0	1	0	1	FBgn0035521	Vacuolar H[+] ATPase M9.7 subunit a
1614	X	4997539	4997539	1	+	FBgn0029740	0	0	0	0	0	0	0	0	FBgn0029740	CG12680 gene product from transcript CG12680-RC
1615	X	4875670	4875670	1	+	FBgn0029730	0	0	0	0	0	0	0	0	FBgn0029730	boilerman
1616	X	4825974	4825974	1	+	FBgn0029729	0	0	0	0	0	0	0	0	FBgn0029729	CG12682 gene product from transcript CG12682-RA
1617	X	4571929	4571929	1	-	FBgn0029717	0	0	0	0	0	0	0	0	FBgn0029717	CG12684 gene product from transcript CG12684-RA
1618	X	4381326	4381326	1	+	FBgn0029707	0	0	0	0	0	0	0	0	FBgn0029707	CG12688 gene product from transcript CG12688-RB
1619	X	7586131	7586131	1	-	FBgn0029952	0	0	0	0	0	0	0	0	FBgn0029952	CG12689 gene product from transcript CG12689-RA
1620	X	4266097	4266097	1	+	FBgn0029701	0	0	0	0	0	0	0	0	FBgn0029701	CG12691 gene product from transcript CG12691-RA
1621	X	4302346	4302346	1	-	FBgn0029703	0	0	0	0	0	0	0	0	FBgn0029703	CG12692 gene product from transcript CG12692-RC
1622	X	4329303	4329303	1	-	FBgn0029705	0	0	0	0	0	0	0	0	FBgn0029705	CG12693 gene product from transcript CG12693-RB
1623	X	16006147	16006147	1	+	FBgn0030721	1	1	0	1	0	0	0	0	FBgn0030721	CG12698 gene product from transcript CG12698-RA
1624	2R	17247383	17247383	1	-	FBgn0046294	0	0	0	0	0	0	0	0	FBgn0046294	CG12699 gene product from transcript CG12699-RB
1625	X	19762323	19762323	1	-	FBgn0031070	0	1	0	0	0	0	0	0	FBgn0031070	CG12702 gene product from transcript CG12702-RC
1626	X	19750800	19750800	1	+	FBgn0031069	0	1	0	1	1	0	0	1	FBgn0031069	Peroxisomal Membrane Protein 70 kDa
1627	X	15675501	15675501	1	+	FBgn0030666	0	0	0	0	1	0	0	0	FBgn0030666	CG12708 gene product from transcript CG12708-RB
1628	3L	3052514	3052514	1	+	FBgn0035392	0	0	0	1	0	1	0	0	FBgn0035392	CG1271 gene product from transcript CG1271-RC
1629	3L	15832464	15832464	1	+	FBgn0036536	0	1	1	0	0	0	1	1	FBgn0036536	CG12713 gene product from transcript CG12713-RA
1630	X	13055292	13055292	1	-	FBgn0030443	0	0	0	0	0	0	0	0	FBgn0030443	CG12715 gene product from transcript CG12715-RB
1631	X	12976231	12976231	1	-	FBgn0030439	0	0	0	0	0	0	0	0	FBgn0030439	CG12716 gene product from transcript CG12716-RA
1632	X	12763611	12763611	1	-	FBgn0030420	0	1	0	0	0	0	1	0	FBgn0030420	CG12717 gene product from transcript CG12717-RB
1633	X	12072818	12072818	1	-	FBgn0030373	0	1	0	0	0	0	0	0	FBgn0030373	CG12721 gene product from transcript CG12721-RA
1634	X	13191882	13191882	1	-	FBgn0030459	1	0	0	0	0	0	0	0	FBgn0030459	CG12723 gene product from transcript CG12723-RA
1635	X	13402863	13402863	1	-	FBgn0030483	0	0	0	0	0	0	0	0	FBgn0030483	CG12725 gene product from transcript CG12725-RA
1636	X	5942608	5942608	1	+	FBgn0029825	0	1	0	1	0	0	0	0	FBgn0029825	CG12728 gene product from transcript CG12728-RB
1637	X	5845280	5845280	1	+	FBgn0029816	0	0	0	0	0	0	0	0	FBgn0029816	CG12729 gene product from transcript CG12729-RA
1638	3L	4263719	4263719	1	+	FBgn0035522	0	0	0	0	0	1	0	0	FBgn0035522	CG1273 gene product from transcript CG1273-RB
1639	X	5517261	5517261	1	+	FBgn0029771	0	0	0	1	1	0	0	0	FBgn0029771	CG12730 gene product from transcript CG12730-RB
1640	3L	3178930	3178930	1	+	FBgn0035411	0	1	0	1	1	0	0	0	FBgn0035411	NA
1641	2R	7510454	7510454	1	-	FBgn0033184	0	0	0	0	0	0	0	0	FBgn0033184	CG12736 gene product from transcript CG12736-RA
1642	2R	9875284	9875284	1	+	FBgn0033459	1	0	0	0	1	0	0	1	FBgn0033459	CG12744 gene product from transcript CG12744-RA
1643	3R	5564871	5564871	1	+	FBgn0037341	0	0	0	1	0	0	0	1	FBgn0037341	CG12746 gene product from transcript CG12746-RD
1644	3L	2257423	2257423	1	-	FBgn0035321	0	0	0	1	0	0	0	1	FBgn0035321	CG1275 gene product from transcript CG1275-RD
1645	3R	16441660	16441660	1	-	FBgn0038427	0	1	0	1	0	0	0	1	FBgn0038427	endosomal maturation defective
1646	2R	13230583	13230583	1	+	FBgn0033813	0	0	0	1	1	0	0	0	FBgn0033813	fates-shifted
1647	3L	3940125	3940125	1	-	FBgn0035476	0	1	0	0	0	0	0	1	FBgn0035476	CG12766 gene product from transcript CG12766-RA
1648	3L	22910491	22910491	1	+	FBgn0037206	0	0	0	1	1	0	0	0	FBgn0037206	CG12768 gene product from transcript CG12768-RD
1649	2R	8065551	8065551	1	-	FBgn0033252	0	0	0	0	1	0	0	0	FBgn0033252	CG12769 gene product from transcript CG12769-RB
1650	X	8677063	8677063	1	+	FBgn0030055	0	1	1	1	1	0	0	0	FBgn0030055	CG12772 gene product from transcript CG12772-RB
1651	X	1353981	1353981	1	-	FBgn0024365	1	1	0	1	0	0	1	1	FBgn0024365	CG12773 gene product from transcript CG12773-RC
1652	2R	8552253	8552253	1	-	FBgn0033301	0	0	0	0	0	0	0	0	FBgn0033301	CG12780 gene product from transcript CG12780-RA
1653	2R	23265534	23265534	1	-	FBgn0034838	0	0	0	0	0	0	0	0	FBgn0034838	CG12782 gene product from transcript CG12782-RA
1654	3R	16613400	16613400	1	-	FBgn0038448	0	0	0	0	0	0	0	0	FBgn0038448	CG12783 gene product from transcript CG12783-RC
1655	3R	15763115	15763115	1	+	FBgn0038356	0	0	0	0	0	0	0	0	FBgn0038356	CG12784 gene product from transcript CG12784-RA
1656	X	19618537	19618537	1	-	FBgn0031041	1	1	0	1	0	0	0	0	FBgn0031041	CG12788 gene product from transcript CG12788-RC
1657	X	6832684	6832684	1	-	FBgn0029909	1	0	0	0	0	0	0	0	FBgn0029909	muscarinic Acetylcholine Receptor, C-type
1658	3R	9997163	9997163	1	+	FBgn0037772	0	0	0	0	0	1	0	1	FBgn0037772	Serpin 85F
1659	3R	10048567	10048567	1	-	FBgn0037779	0	0	0	1	1	0	0	1	FBgn0037779	CG12811 gene product from transcript CG12811-RA
1660	3R	10056083	10056083	1	-	FBgn0037782	0	0	0	0	0	1	0	0	FBgn0037782	Niemann-Pick type C-2d
1661	3R	10189593	10189593	1	-	FBgn0037796	0	0	0	0	0	0	0	0	FBgn0037796	CG12814 gene product from transcript CG12814-RC
1662	3R	10224725	10224725	1	-	FBgn0037798	0	0	0	0	0	1	0	0	FBgn0037798	CG12817 gene product from transcript CG12817-RB
1663	3R	10331581	10331581	1	+	FBgn0037809	0	1	0	1	0	0	0	0	FBgn0037809	CG12818 gene product from transcript CG12818-RA
1664	2R	7790391	7790391	1	+	FBgn0033222	0	0	0	0	0	0	0	0	FBgn0033222	CG12824 gene product from transcript CG12824-RA
1665	2R	7789202	7789202	1	+	FBgn0033221	0	0	0	0	0	0	0	0	FBgn0033221	CG12825 gene product from transcript CG12825-RA
1666	2R	7671103	7671103	1	-	FBgn0033207	1	0	0	0	0	0	0	0	FBgn0033207	CG12826 gene product from transcript CG12826-RA
1667	2R	7149637	7149637	1	-	FBgn0033145	0	0	0	0	0	0	0	0	FBgn0033145	CG12828 gene product from transcript CG12828-RA
1668	2R	7074116	7074116	1	-	FBgn0033141	0	0	0	0	0	0	0	0	FBgn0033141	CG12831 gene product from transcript CG12831-RC
1669	2R	7068247	7068247	1	+	FBgn0033140	0	0	0	0	0	0	0	0	FBgn0033140	CG12836 gene product from transcript CG12836-RC
1670	2R	7039130	7039130	1	+	FBgn0033131	0	0	0	0	0	0	0	0	FBgn0033131	pseudo
1671	2R	24763082	24763082	1	-	FBgn0040666	0	0	1	1	0	0	0	0	FBgn0040666	CG12848 gene product from transcript CG12848-RA
1672	2R	24797925	24797925	1	+	FBgn0035068	0	1	0	1	0	0	0	0	FBgn0035068	CG12849 gene product from transcript CG12849-RA
1673	2R	24948647	24948647	1	+	FBgn0035086	0	0	1	1	0	0	0	0	FBgn0035086	CG12851 gene product from transcript CG12851-RD
1674	2R	14933515	14933515	1	+	FBgn0040747	0	0	0	0	0	1	0	0	FBgn0040747	CG12853 gene product from transcript CG12853-RA
1675	2R	14759602	14759602	1	-	FBgn0033963	0	0	0	0	0	0	0	0	FBgn0033963	CG12857 gene product from transcript CG12857-RB
1676	2R	14745329	14745329	1	-	FBgn0033958	0	0	0	0	0	0	0	0	FBgn0033958	jet fuel
1677	2R	14756515	14756515	1	+	FBgn0033961	0	1	0	0	1	0	0	0	FBgn0033961	NADH dehydrogenase (ubiquinone) B15 subunit
1678	2R	14666817	14666817	1	-	FBgn0033954	0	0	0	0	0	1	0	0	FBgn0033954	CG12860 gene product from transcript CG12860-RA
1679	2R	14665351	14665351	1	-	FBgn0033953	0	0	0	0	0	0	0	0	FBgn0033953	CG12861 gene product from transcript CG12861-RA
1680	2R	14640626	14640626	1	-	FBgn0033950	0	0	0	0	0	0	0	0	FBgn0033950	CG12862 gene product from transcript CG12862-RA
1681	2R	14621315	14621315	1	-	FBgn0033948	0	1	0	1	0	0	0	1	FBgn0033948	CG12863 gene product from transcript CG12863-RA
1682	2R	14668391	14668391	1	+	FBgn0033955	0	0	0	0	0	0	0	0	FBgn0033955	CG12866 gene product from transcript CG12866-RE
1683	2R	14605335	14605335	1	-	FBgn0033945	0	0	0	1	0	0	0	0	FBgn0033945	CG12868 gene product from transcript CG12868-RB
1684	2R	14591203	14591203	1	+	FBgn0033943	0	0	0	0	0	0	0	0	FBgn0033943	CG12869 gene product from transcript CG12869-RA
1685	3R	7502376	7502376	1	-	FBgn0037506	0	0	0	0	0	0	0	0	FBgn0037506	CG1287 gene product from transcript CG1287-RA
1686	3R	27707102	27707102	1	+	FBgn0039544	0	0	0	1	0	0	0	1	FBgn0039544	CG12877 gene product from transcript CG12877-RC
1687	3R	7208415	7208415	1	-	FBgn0250845	0	0	0	0	0	0	0	0	FBgn0250845	CG1288 gene product from transcript CG1288-RA
1688	3R	27685962	27685962	1	+	FBgn0046258	0	0	0	1	0	0	0	0	FBgn0046258	CG12880 gene product from transcript CG12880-RA
1689	3R	27679291	27679291	1	+	FBgn0039538	1	0	0	0	0	0	0	1	FBgn0039538	CG12883 gene product from transcript CG12883-RA
1690	2R	10437388	10437388	1	-	FBgn0033523	0	1	0	1	1	0	0	0	FBgn0033523	CG12895 gene product from transcript CG12895-RB
1691	2R	10427913	10427913	1	-	FBgn0033521	0	0	0	1	1	0	0	0	FBgn0033521	CG12896 gene product from transcript CG12896-RA
1692	2R	10407445	10407445	1	-	FBgn0033516	0	0	0	0	0	0	0	0	FBgn0033516	CG12898 gene product from transcript CG12898-RA
1693	2R	10380109	10380109	1	-	FBgn0033515	0	0	0	0	0	1	0	0	FBgn0033515	Ionotropic receptor 47a
1694	2R	10355831	10355831	1	-	FBgn0033512	0	0	0	0	0	1	0	0	FBgn0033512	CG12902 gene product from transcript CG12902-RB
1695	2R	10353368	10353368	1	+	FBgn0250840	0	0	0	0	0	0	0	0	FBgn0250840	NA
1696	2R	10310124	10310124	1	+	FBgn0033507	0	1	0	1	0	1	0	1	FBgn0033507	CG12909 gene product from transcript CG12909-RA
1697	3L	3143808	3143808	1	+	FBgn0035401	0	0	0	1	0	0	0	0	FBgn0035401	CG1291 gene product from transcript CG1291-RA
1698	2R	10265076	10265076	1	+	FBgn0033502	0	0	0	0	0	0	0	0	FBgn0033502	CG12910 gene product from transcript CG12910-RB
1699	2R	10256689	10256689	1	+	FBgn0033501	0	0	0	0	0	0	0	0	FBgn0033501	CG12911 gene product from transcript CG12911-RB
1700	2R	10234607	10234607	1	-	FBgn0033497	0	0	0	0	0	0	0	0	FBgn0033497	CG12912 gene product from transcript CG12912-RB
1701	2R	10249257	10249257	1	+	FBgn0033500	0	0	0	0	0	0	0	0	FBgn0033500	CG12913 gene product from transcript CG12913-RB
1702	2R	10247814	10247814	1	+	FBgn0033499	0	0	0	0	0	0	0	0	FBgn0033499	CG12914 gene product from transcript CG12914-RA
1703	2R	10137656	10137656	1	+	FBgn0033490	0	0	0	0	0	0	0	0	FBgn0033490	CG12917 gene product from transcript CG12917-RB
1704	2R	10069109	10069109	1	+	FBgn0033481	0	1	0	0	0	0	0	0	FBgn0033481	CG12920 gene product from transcript CG12920-RA
1705	2R	9887648	9887648	1	+	FBgn0033461	0	0	0	0	0	0	0	0	FBgn0033461	CG12923 gene product from transcript CG12923-RB
1706	2R	9610287	9610287	1	-	FBgn0033437	0	0	0	0	0	1	0	0	FBgn0033437	CG12926 gene product from transcript CG12926-RA
1707	2R	9586675	9586675	1	-	FBgn0033429	0	1	0	1	0	0	0	0	FBgn0033429	CG12929 gene product from transcript CG12929-RA
1708	2R	10648883	10648883	1	+	FBgn0033541	1	0	0	0	0	0	0	0	FBgn0033541	CG12934 gene product from transcript CG12934-RB
1709	2R	10809397	10809397	1	+	FBgn0033547	0	1	0	1	1	0	0	1	FBgn0033547	CG12935 gene product from transcript CG12935-RA
1710	2R	10811078	10811078	1	+	FBgn0033549	0	1	1	1	0	0	0	0	FBgn0033549	Methyl methanesulfonate sensitivity 4
1711	2R	10894459	10894459	1	+	FBgn0033569	0	0	0	1	0	0	0	0	FBgn0033569	CG12942 gene product from transcript CG12942-RA
1712	2R	10903570	10903570	1	+	FBgn0033572	0	0	0	0	0	0	0	0	FBgn0033572	polyphemus
1713	3R	9791217	9791217	1	-	FBgn0037755	0	0	0	1	0	0	0	0	FBgn0037755	CG12945 gene product from transcript CG12945-RD
1714	3R	9774420	9774420	1	-	FBgn0037750	0	0	0	0	0	0	0	0	FBgn0037750	WHAMM and JMY related
1715	3R	9780064	9780064	1	+	FBgn0037753	1	0	0	0	0	0	0	0	FBgn0037753	CG12947 gene product from transcript CG12947-RC
1716	3R	9747532	9747532	1	-	FBgn0037739	0	1	0	1	0	0	0	0	FBgn0037739	CG12948 gene product from transcript CG12948-RB
1717	3R	9739979	9739979	1	-	FBgn0037736	0	0	0	0	0	0	0	0	FBgn0037736	CG12950 gene product from transcript CG12950-RB
1718	3R	9330325	9330325	1	-	FBgn0037677	1	0	0	0	0	1	0	0	FBgn0037677	CG12951 gene product from transcript CG12951-RA
1719	2R	15499632	15499632	1	+	FBgn0034023	0	0	0	0	0	0	0	0	FBgn0034023	Ionotropic receptor 52a
1720	2R	15555446	15555446	1	+	FBgn0034031	0	0	0	0	0	0	0	0	FBgn0034031	CG12963 gene product from transcript CG12963-RL
1721	2R	15497207	15497207	1	-	FBgn0034022	0	0	0	0	0	0	0	0	FBgn0034022	CG12964 gene product from transcript CG12964-RB
1722	2R	15855961	15855961	1	+	FBgn0034047	0	0	0	0	0	0	0	0	FBgn0034047	CG12970 gene product from transcript CG12970-RC
1723	3L	21356495	21356495	1	-	FBgn0037078	0	0	0	0	0	0	0	0	FBgn0037078	CG12971 gene product from transcript CG12971-RC
1724	3L	21349288	21349288	1	-	FBgn0037076	0	0	0	0	1	0	0	0	FBgn0037076	earthbound 2
1725	3L	21285962	21285962	1	-	FBgn0037065	0	0	1	1	1	0	0	0	FBgn0037065	CG12974 gene product from transcript CG12974-RD
1726	3L	21216839	21216839	1	-	FBgn0037061	0	1	0	1	0	0	0	1	FBgn0037061	CG12975 gene product from transcript CG12975-RA
1727	2R	5671772	5671772	1	+	FBgn0033032	0	0	0	0	0	0	0	0	FBgn0033032	kune-kune
1728	3L	20966762	20966762	1	-	FBgn0037040	0	0	0	0	0	0	0	0	FBgn0037040	CG12983 gene product from transcript CG12983-RE
1729	3L	20991673	20991673	1	+	FBgn0037042	0	0	0	0	0	0	0	0	FBgn0037042	CG12984 gene product from transcript CG12984-RA
1730	X	17883718	17883718	1	+	FBgn0030881	0	0	0	0	0	0	0	0	FBgn0030881	CG12985 gene product from transcript CG12985-RA
1731	X	17819685	17819685	1	-	FBgn0030868	0	0	0	1	0	0	0	0	FBgn0030868	CG12986 gene product from transcript CG12986-RA
1732	3L	4148696	4148696	1	+	FBgn0035501	0	0	0	0	0	1	0	0	FBgn0035501	CG1299 gene product from transcript CG1299-RA
1733	X	17671888	17671888	1	-	FBgn0030859	0	0	0	0	0	0	0	0	FBgn0030859	CG12990 gene product from transcript CG12990-RA
1734	X	17579858	17579858	1	+	FBgn0030847	0	1	0	1	0	0	0	0	FBgn0030847	CG12991 gene product from transcript CG12991-RE
1735	X	17590172	17590172	1	+	FBgn0030846	0	0	0	0	0	0	0	0	FBgn0030846	CG12992 gene product from transcript CG12992-RE
1736	X	17448774	17448774	1	-	FBgn0030840	0	0	0	0	0	0	0	0	FBgn0030840	presidents-cup
1737	X	17443994	17443994	1	-	FBgn0040877	0	0	0	0	0	0	0	0	FBgn0040877	CG12994 gene product from transcript CG12994-RA
1738	X	17209961	17209961	1	-	FBgn0030826	0	0	0	0	0	0	0	0	FBgn0030826	CG12995 gene product from transcript CG12995-RA
1739	X	17218882	17218882	1	+	FBgn0030829	0	0	0	0	0	0	0	0	FBgn0030829	CG12998 gene product from transcript CG12998-RB
1740	X	16948471	16948471	1	-	FBgn0030807	0	0	0	0	0	0	0	0	FBgn0030807	CG13000 gene product from transcript CG13000-RA
1741	X	16942862	16942862	1	-	FBgn0030806	0	1	0	1	0	0	1	1	FBgn0030806	CG13001 gene product from transcript CG13001-RA
1742	X	16889810	16889810	1	+	FBgn0030804	0	0	0	0	0	0	0	0	FBgn0030804	CG13002 gene product from transcript CG13002-RA
1743	X	16874689	16874689	1	-	FBgn0030798	0	0	0	0	0	0	0	0	FBgn0030798	CG13003 gene product from transcript CG13003-RB
1744	X	16835514	16835514	1	-	FBgn0030797	0	0	0	1	1	0	0	1	FBgn0030797	CG13004 gene product from transcript CG13004-RB
1745	X	16803673	16803673	1	+	FBgn0030794	0	1	0	1	0	0	0	0	FBgn0030794	CG13005 gene product from transcript CG13005-RA
1746	X	16711303	16711303	1	+	FBgn0030780	0	0	0	0	0	0	0	0	FBgn0030780	CG13008 gene product from transcript CG13008-RA
1747	X	16678945	16678945	1	-	FBgn0030770	1	0	0	0	0	0	0	0	FBgn0030770	CG13010 gene product from transcript CG13010-RA
1748	X	16673026	16673026	1	-	FBgn0030769	0	0	0	0	0	0	0	0	FBgn0030769	CG13012 gene product from transcript CG13012-RE
1749	X	16587873	16587873	1	+	FBgn0030759	0	1	0	1	0	0	0	1	FBgn0030759	CG13014 gene product from transcript CG13014-RA
1750	2R	14157771	14157771	1	+	FBgn0033899	0	0	0	1	0	0	0	1	FBgn0033899	CG13016 gene product from transcript CG13016-RA
1751	2R	14157479	14157479	1	-	FBgn0040751	0	0	0	1	0	0	0	1	FBgn0040751	CG13018 gene product from transcript CG13018-RA
1752	X	3514316	3514316	1	+	FBgn0029669	0	1	0	0	0	0	0	0	FBgn0029669	CG13021 gene product from transcript CG13021-RA
1753	3L	16938952	16938952	1	-	FBgn0036679	0	0	0	0	0	0	0	0	FBgn0036679	CG13022 gene product from transcript CG13022-RB
1754	3L	16927434	16927434	1	-	FBgn0036677	0	0	0	0	0	1	0	0	FBgn0036677	CG13023 gene product from transcript CG13023-RB
1755	3L	16829074	16829074	1	-	FBgn0036665	0	0	0	0	0	0	0	0	FBgn0036665	CG13024 gene product from transcript CG13024-RC
1756	3L	16779736	16779736	1	-	FBgn0036660	0	1	0	1	0	0	0	1	FBgn0036660	CG13025 gene product from transcript CG13025-RA
1757	3L	16726169	16726169	1	-	FBgn0036656	0	0	0	0	0	0	0	0	FBgn0036656	CG13026 gene product from transcript CG13026-RC
1758	3L	16944423	16944423	1	+	FBgn0036681	0	0	0	0	0	0	0	0	FBgn0036681	Odorant-binding protein 73a
1759	3L	16923252	16923252	1	+	FBgn0036676	0	0	0	0	0	1	0	0	FBgn0036676	CG13028 gene product from transcript CG13028-RA
1760	3L	16860622	16860622	1	+	FBgn0036670	0	0	0	0	0	0	0	0	FBgn0036670	CG13029 gene product from transcript CG13029-RC
1761	3L	16724891	16724891	1	+	FBgn0036655	0	0	0	0	0	0	0	0	FBgn0036655	CG13031 gene product from transcript CG13031-RA
1762	3L	16673964	16673964	1	+	FBgn0036652	1	0	0	0	0	0	0	0	FBgn0036652	CG13032 gene product from transcript CG13032-RA
1763	3L	16545628	16545628	1	-	FBgn0036638	0	0	0	0	0	1	0	0	FBgn0036638	CG13033 gene product from transcript CG13033-RA
1764	3L	16400057	16400057	1	-	FBgn0036628	0	0	0	0	0	0	0	0	FBgn0036628	NA
1765	3L	16391805	16391805	1	-	FBgn0036626	0	0	0	0	0	0	0	0	FBgn0036626	NA
1766	3L	16327893	16327893	1	-	FBgn0040795	0	0	0	0	0	1	0	0	FBgn0040795	CG13038 gene product from transcript CG13038-RA
1767	3L	16326762	16326762	1	-	FBgn0036609	0	0	0	0	0	0	0	0	FBgn0036609	CG13039 gene product from transcript CG13039-RA
1768	X	20965416	20965416	1	-	FBgn0031141	0	0	0	0	0	0	0	0	FBgn0031141	CG1304 gene product from transcript CG1304-RA
1769	3L	16326757	16326757	1	-	FBgn0036608	0	0	0	0	0	0	0	0	FBgn0036608	CG13040 gene product from transcript CG13040-RB
1770	3L	16319526	16319526	1	-	FBgn0036605	0	0	0	0	0	1	0	0	FBgn0036605	CG13041 gene product from transcript CG13041-RA
1771	3L	16308480	16308480	1	-	FBgn0036602	0	0	0	0	0	0	0	0	FBgn0036602	CG13042 gene product from transcript CG13042-RA
1772	3L	16305870	16305870	1	-	FBgn0036600	0	0	0	0	0	0	0	0	FBgn0036600	CG13043 gene product from transcript CG13043-RA
1773	3L	16303178	16303178	1	-	FBgn0036599	0	0	0	0	0	0	0	0	FBgn0036599	CG13044 gene product from transcript CG13044-RA
1774	3L	16290950	16290950	1	-	FBgn0036596	0	0	0	0	0	1	0	0	FBgn0036596	CG13045 gene product from transcript CG13045-RB
1775	3L	16288422	16288422	1	-	FBgn0036595	0	0	0	0	0	1	0	0	FBgn0036595	CG13046 gene product from transcript CG13046-RB
1776	3L	16285396	16285396	1	-	FBgn0036594	0	0	0	0	0	0	0	0	FBgn0036594	CG13047 gene product from transcript CG13047-RB
1777	3L	16283921	16283921	1	-	FBgn0036593	0	0	0	0	0	1	0	0	FBgn0036593	CG13048 gene product from transcript CG13048-RB
1778	3L	16281930	16281930	1	-	FBgn0036592	0	0	0	0	0	0	0	0	FBgn0036592	CG13049 gene product from transcript CG13049-RA
1779	3L	16279271	16279271	1	-	FBgn0036591	0	0	0	0	0	0	0	0	FBgn0036591	CG13050 gene product from transcript CG13050-RA
1780	3L	16265100	16265100	1	-	FBgn0040799	0	0	0	0	0	0	0	0	FBgn0040799	CG13051 gene product from transcript CG13051-RA
1781	3L	16259722	16259722	1	-	FBgn0040801	0	0	0	0	0	0	0	0	FBgn0040801	CG13053 gene product from transcript CG13053-RB
1782	3L	16257191	16257191	1	-	FBgn0036584	0	0	0	0	0	0	0	0	FBgn0036584	CG13054 gene product from transcript CG13054-RA
1783	3L	16252355	16252355	1	-	FBgn0036583	0	0	0	0	0	1	0	0	FBgn0036583	CG13055 gene product from transcript CG13055-RB
1784	3L	16333313	16333313	1	+	FBgn0040794	0	0	0	0	0	0	0	0	FBgn0040794	CG13056 gene product from transcript CG13056-RA
1785	3L	16328841	16328841	1	+	FBgn0036610	0	0	0	0	0	0	0	0	FBgn0036610	CG13058 gene product from transcript CG13058-RA
1786	3L	16323672	16323672	1	+	FBgn0036607	0	0	0	0	0	0	0	0	FBgn0036607	CG13059 gene product from transcript CG13059-RA
1787	3L	16319856	16319856	1	+	FBgn0036606	0	0	0	0	0	0	0	0	FBgn0036606	CG13060 gene product from transcript CG13060-RA
1788	3L	16314285	16314285	1	+	FBgn0036603	0	0	0	0	0	0	0	0	FBgn0036603	CG13062 gene product from transcript CG13062-RB
1789	3L	16306600	16306600	1	+	FBgn0036601	0	0	0	0	0	0	0	0	FBgn0036601	CG13063 gene product from transcript CG13063-RA
1790	3L	16280404	16280404	1	+	FBgn0040796	0	0	0	0	0	0	0	0	FBgn0040796	CG13064 gene product from transcript CG13064-RA
1791	3L	16277435	16277435	1	+	FBgn0036590	0	0	0	0	0	1	0	0	FBgn0036590	CG13065 gene product from transcript CG13065-RA
1792	3L	16272909	16272909	1	+	FBgn0040797	0	0	0	0	0	1	0	0	FBgn0040797	CG13066 gene product from transcript CG13066-RB
1793	3L	16271282	16271282	1	+	FBgn0036589	0	0	0	0	0	1	0	0	FBgn0036589	CG13067 gene product from transcript CG13067-RA
1794	3L	16269392	16269392	1	+	FBgn0036588	0	0	0	0	0	1	0	0	FBgn0036588	CG13068 gene product from transcript CG13068-RA
1795	3L	16265385	16265385	1	+	FBgn0040798	0	0	0	0	0	0	0	0	FBgn0040798	CG13069 gene product from transcript CG13069-RA
1796	3R	6657486	6657486	1	-	FBgn0026566	0	1	0	1	1	0	0	1	FBgn0026566	CG1307 gene product from transcript CG1307-RE
1797	3L	16263343	16263343	1	+	FBgn0036586	0	0	0	0	0	1	0	0	FBgn0036586	CG13070 gene product from transcript CG13070-RB
1798	3L	16262740	16262740	1	+	FBgn0036585	0	0	0	0	0	0	0	0	FBgn0036585	CG13071 gene product from transcript CG13071-RB
1799	3L	16217303	16217303	1	-	FBgn0036577	0	0	0	0	1	1	0	0	FBgn0036577	CG13073 gene product from transcript CG13073-RB
1800	3L	16097493	16097493	1	-	FBgn0036567	0	0	0	0	0	0	0	0	FBgn0036567	CG13074 gene product from transcript CG13074-RA
1801	3L	16083993	16083993	1	+	FBgn0036563	0	0	0	0	0	0	0	0	FBgn0036563	CG13075 gene product from transcript CG13075-RB
1802	2L	19565863	19565863	1	+	FBgn0032810	0	1	0	0	0	0	0	0	FBgn0032810	CG13077 gene product from transcript CG13077-RA
1803	2L	19563930	19563930	1	+	FBgn0032809	0	0	0	0	0	0	0	0	FBgn0032809	CG13078 gene product from transcript CG13078-RA
1804	2L	19558047	19558047	1	+	FBgn0032808	0	0	0	0	0	0	0	0	FBgn0032808	NA
1805	2L	19540693	19540693	1	+	FBgn0032804	0	0	0	0	0	0	0	0	FBgn0032804	CG13081 gene product from transcript CG13081-RB
1806	2L	19538429	19538429	1	+	FBgn0032803	0	0	0	0	0	0	0	0	FBgn0032803	CG13082 gene product from transcript CG13082-RA
1807	2L	19487490	19487490	1	+	FBgn0032789	0	0	0	0	0	0	0	0	FBgn0032789	CG13083 gene product from transcript CG13083-RB
1808	2L	19484930	19484930	1	+	FBgn0032788	0	1	0	0	0	1	0	0	FBgn0032788	CG13084 gene product from transcript CG13084-RA
1809	2L	19426322	19426322	1	+	FBgn0032780	0	1	1	1	1	0	0	0	FBgn0032780	CG13085 gene product from transcript CG13085-RB
1810	2L	19364394	19364394	1	+	FBgn0032770	0	0	0	1	1	0	0	0	FBgn0032770	CG13086 gene product from transcript CG13086-RB
1811	2L	8488981	8488981	1	+	FBgn0032047	0	0	0	0	0	0	0	0	FBgn0032047	CG13088 gene product from transcript CG13088-RA
1812	3L	4259430	4259430	1	+	FBgn0035519	1	0	0	1	0	0	0	1	FBgn0035519	CG1309 gene product from transcript CG1309-RA
1813	2L	8517411	8517411	1	+	FBgn0032054	0	0	0	0	0	0	0	1	FBgn0032054	Uba4 ortholog
1814	2L	8519690	8519690	1	+	FBgn0032055	0	0	0	0	0	0	0	0	FBgn0032055	CG13091 gene product from transcript CG13091-RB
1815	2L	8496307	8496307	1	-	FBgn0032049	0	0	0	0	0	1	0	0	FBgn0032049	beta-site APP-cleaving enzyme
1816	2L	8511844	8511844	1	-	FBgn0032050	0	1	1	1	0	0	1	1	FBgn0032050	CG13096 gene product from transcript CG13096-RB
1817	2L	8514868	8514868	1	-	FBgn0032051	0	1	0	0	0	0	0	0	FBgn0032051	CG13097 gene product from transcript CG13097-RA
1818	2L	8984872	8984872	1	-	FBgn0032084	0	0	0	0	0	1	0	0	FBgn0032084	CG13101 gene product from transcript CG13101-RB
1819	2L	9012193	9012193	1	+	FBgn0032088	0	0	0	0	0	1	0	0	FBgn0032088	CG13102 gene product from transcript CG13102-RB
1820	2L	9164235	9164235	1	+	FBgn0032100	0	0	0	0	0	0	0	0	FBgn0032100	CG13108 gene product from transcript CG13108-RA
1821	3L	4277962	4277962	1	+	FBgn0035523	0	0	0	0	0	0	0	0	FBgn0035523	CG1311 gene product from transcript CG1311-RA
1822	2L	9350470	9350470	1	+	FBgn0032111	1	0	0	0	0	1	0	0	FBgn0032111	CG13110 gene product from transcript CG13110-RA
1823	2L	9544175	9544175	1	+	FBgn0032126	0	0	0	0	0	1	0	0	FBgn0032126	CG13113 gene product from transcript CG13113-RA
1824	2L	9545811	9545811	1	+	FBgn0032127	1	0	0	0	0	1	0	0	FBgn0032127	CG13114 gene product from transcript CG13114-RB
1825	2L	9729940	9729940	1	+	FBgn0032139	0	0	0	0	0	0	0	0	FBgn0032139	CG13116 gene product from transcript CG13116-RA
1826	2L	9736645	9736645	1	+	FBgn0032140	0	1	0	1	1	0	0	1	FBgn0032140	CG13117 gene product from transcript CG13117-RB
1827	2L	9766912	9766912	1	-	FBgn0032142	0	0	0	0	0	0	0	0	FBgn0032142	NA
1828	2L	9770996	9770996	1	-	FBgn0032145	0	0	0	0	0	0	0	0	FBgn0032145	NA
1829	2L	9793107	9793107	1	-	FBgn0032150	0	1	0	0	0	0	0	0	FBgn0032150	CG13123 gene product from transcript CG13123-RB
1830	2L	9908633	9908633	1	-	FBgn0032156	0	0	0	1	1	0	0	1	FBgn0032156	CG13124 gene product from transcript CG13124-RJ
1831	2L	9924865	9924865	1	-	FBgn0032163	0	0	0	0	0	0	0	0	FBgn0032163	CG13125 gene product from transcript CG13125-RA
1832	2L	9954180	9954180	1	-	FBgn0032168	0	0	0	0	0	0	0	0	FBgn0032168	CG13126 gene product from transcript CG13126-RB
1833	2L	10026740	10026740	1	+	FBgn0032176	0	0	0	0	0	1	0	0	FBgn0032176	CG13127 gene product from transcript CG13127-RA
1834	2L	9984743	9984743	1	-	FBgn0040965	0	0	0	0	0	0	0	0	FBgn0040965	ncRNA
1835	2L	10017463	10017463	1	-	FBgn0032175	0	0	0	0	0	1	0	0	FBgn0032175	CG13131 gene product from transcript CG13131-RA
1836	2L	10092419	10092419	1	-	FBgn0032181	0	0	0	0	0	0	0	0	FBgn0032181	CG13133 gene product from transcript CG13133-RA
1837	2L	10122771	10122771	1	-	FBgn0032184	0	0	0	0	0	0	0	0	FBgn0032184	CG13135 gene product from transcript CG13135-RC
1838	2L	10172702	10172702	1	+	FBgn0032188	0	0	0	0	0	0	0	0	FBgn0032188	CG13137 gene product from transcript CG13137-RB
1839	2L	10301955	10301955	1	-	FBgn0032211	1	0	0	0	0	0	0	0	FBgn0032211	CG13138 gene product from transcript CG13138-RC
1840	2L	10364471	10364471	1	+	FBgn0032230	0	0	0	0	0	1	0	0	FBgn0032230	lowfat
1841	X	20869397	20869397	1	-	FBgn0031134	0	0	0	0	0	0	0	0	FBgn0031134	CG1314 gene product from transcript CG1314-RA
1842	2L	10439440	10439440	1	+	FBgn0032251	0	1	0	0	0	0	0	0	FBgn0032251	Non-SMC element 4
1843	2L	10491429	10491429	1	-	FBgn0032260	0	0	0	0	0	0	0	0	FBgn0032260	CG13144 gene product from transcript CG13144-RA
1844	2R	12686249	12686249	1	+	FBgn0033767	0	1	0	0	1	0	1	0	FBgn0033767	CG13148 gene product from transcript CG13148-RC
1845	3R	6644434	6644434	1	-	FBgn0026565	0	0	0	0	0	1	0	0	FBgn0026565	CG1315 gene product from transcript CG1315-RB
1846	2R	12515379	12515379	1	+	FBgn0033750	0	1	0	1	0	0	1	1	FBgn0033750	CG13151 gene product from transcript CG13151-RA
1847	2R	12427861	12427861	1	-	FBgn0033736	0	0	0	0	0	0	0	0	FBgn0033736	CG13154 gene product from transcript CG13154-RA
1848	2R	12380426	12380426	1	-	FBgn0033723	0	0	0	0	0	0	0	0	FBgn0033723	CG13155 gene product from transcript CG13155-RA
1849	2R	12416455	12416455	1	+	FBgn0033732	0	0	0	0	0	0	0	0	FBgn0033732	CG13157 gene product from transcript CG13157-RA
1850	2R	12375286	12375286	1	+	FBgn0033721	0	0	0	0	0	1	0	0	FBgn0033721	CG13159 gene product from transcript CG13159-RA
1851	3L	4283851	4283851	1	+	FBgn0035526	0	1	0	1	0	1	0	1	FBgn0035526	CG1316 gene product from transcript CG1316-RA
1852	2R	12371594	12371594	1	+	FBgn0033720	0	0	0	0	0	0	0	0	FBgn0033720	CG13160 gene product from transcript CG13160-RB
1853	2R	12321293	12321293	1	+	FBgn0033712	0	0	0	0	0	0	0	0	FBgn0033712	CG13163 gene product from transcript CG13163-RB
1854	2R	12257282	12257282	1	+	FBgn0033706	0	0	0	0	0	1	0	0	FBgn0033706	Vacuolar H[+] ATPase 36kD subunit 2
1855	2R	12253992	12253992	1	+	FBgn0033705	0	0	0	0	0	0	0	0	FBgn0033705	CG13168 gene product from transcript CG13168-RC
1856	3L	2371939	2371939	1	-	FBgn0035333	0	1	0	1	0	0	0	0	FBgn0035333	CG1317 gene product from transcript CG1317-RD
1857	2R	12240409	12240409	1	+	FBgn0033703	0	0	0	0	0	0	0	0	FBgn0033703	CG13170 gene product from transcript CG13170-RA
1858	2R	12214004	12214004	1	+	FBgn0033701	0	0	0	0	0	0	0	0	FBgn0033701	CG13171 gene product from transcript CG13171-RA
1859	2R	12182639	12182639	1	+	FBgn0033693	0	0	0	0	0	0	0	0	FBgn0033693	CG13175 gene product from transcript CG13175-RA
1860	2R	12180640	12180640	1	+	FBgn0033692	0	0	0	1	0	0	0	0	FBgn0033692	washout
1861	2R	12163675	12163675	1	+	FBgn0040759	0	0	0	0	0	1	0	0	FBgn0040759	CG13177 gene product from transcript CG13177-RB
1862	2R	12144533	12144533	1	-	FBgn0033685	0	0	0	0	0	0	0	0	FBgn0033685	Organic solute carrier partner 1
1863	2R	11912775	11912775	1	-	FBgn0033667	0	0	0	0	0	0	0	0	FBgn0033667	rebuf
1864	2R	11885550	11885550	1	-	FBgn0033661	0	0	0	1	0	1	0	0	FBgn0033661	CG13185 gene product from transcript CG13185-RD
1865	2R	12081276	12081276	1	+	FBgn0033680	0	0	0	0	0	0	0	0	FBgn0033680	CG13186 gene product from transcript CG13186-RA
1866	2R	11939484	11939484	1	+	FBgn0033668	0	0	0	0	0	0	0	0	FBgn0033668	expansion
1867	2R	11899519	11899519	1	+	FBgn0033665	0	1	0	1	0	0	1	0	FBgn0033665	Zinc/iron regulated transporter-related protein 48C
1868	3L	4292482	4292482	1	+	FBgn0035529	0	0	0	1	0	1	0	0	FBgn0035529	Ferredoxin 2
1869	2R	11825365	11825365	1	+	FBgn0033653	0	1	1	1	0	0	0	0	FBgn0033653	CG13192 gene product from transcript CG13192-RA
1870	2R	11768453	11768453	1	+	FBgn0033650	0	0	0	0	0	0	0	0	FBgn0033650	CG13193 gene product from transcript CG13193-RA
1871	2R	11702449	11702449	1	-	FBgn0033648	0	0	0	0	0	1	0	0	FBgn0033648	Ionotropic receptor 48b
1872	2R	11686432	11686432	1	-	FBgn0033645	0	0	0	0	0	0	0	0	FBgn0033645	CG13196 gene product from transcript CG13196-RA
1873	2R	11691296	11691296	1	+	FBgn0062449	1	0	0	0	0	1	0	1	FBgn0062449	CG13197 gene product from transcript CG13197-RB
1874	2R	11654898	11654898	1	+	FBgn0033640	0	0	0	0	0	0	0	0	FBgn0033640	CG13198 gene product from transcript CG13198-RA
1875	2R	11356493	11356493	1	-	FBgn0033623	0	0	0	0	0	0	0	0	FBgn0033623	CG13202 gene product from transcript CG13202-RA
1876	2R	11373607	11373607	1	+	FBgn0033628	0	0	0	0	0	0	0	0	FBgn0033628	CG13203 gene product from transcript CG13203-RC
1877	2R	11366711	11366711	1	+	FBgn0033627	0	0	0	1	1	0	0	0	FBgn0033627	CG13204 gene product from transcript CG13204-RA
1878	2R	11289748	11289748	1	-	FBgn0033609	0	1	0	1	1	0	0	1	FBgn0033609	F-box and leucine-rich repeat protein 6
1879	2R	11240114	11240114	1	-	FBgn0033592	0	0	0	0	0	0	0	0	FBgn0033592	CG13215 gene product from transcript CG13215-RA
1880	2R	11238994	11238994	1	-	FBgn0033591	0	0	0	0	0	0	0	0	FBgn0033591	CG13216 gene product from transcript CG13216-RA
1881	2R	11236683	11236683	1	-	FBgn0033590	0	0	0	0	0	0	0	0	FBgn0033590	CG13217 gene product from transcript CG13217-RA
1882	2R	11233704	11233704	1	-	FBgn0033587	0	0	0	0	0	0	0	0	FBgn0033587	CG13218 gene product from transcript CG13218-RA
1883	2R	11284283	11284283	1	+	FBgn0033608	0	0	0	1	1	0	0	0	FBgn0033608	CG13220 gene product from transcript CG13220-RB
1884	2R	11256507	11256507	1	+	FBgn0033599	0	0	0	0	0	0	0	0	FBgn0033599	CG13223 gene product from transcript CG13223-RA
1885	2R	11244290	11244290	1	+	FBgn0033594	0	0	0	0	0	0	0	0	FBgn0033594	CG13226 gene product from transcript CG13226-RA
1886	2R	11235254	11235254	1	+	FBgn0033589	0	0	0	0	0	0	0	0	FBgn0033589	CG13227 gene product from transcript CG13227-RA
1887	2R	11234003	11234003	1	+	FBgn0033588	0	0	0	0	0	0	0	0	FBgn0033588	CG13228 gene product from transcript CG13228-RA
1888	2R	11172206	11172206	1	-	FBgn0033579	0	0	0	0	0	0	0	0	FBgn0033579	CG13229 gene product from transcript CG13229-RC
1889	2R	11154896	11154896	1	+	FBgn0040764	0	0	0	0	0	1	0	0	FBgn0040764	CG13230 gene product from transcript CG13230-RA
1890	2R	11146289	11146289	1	+	FBgn0033580	0	0	0	0	0	0	0	0	FBgn0033580	CG13231 gene product from transcript CG13231-RA
1891	3L	22860787	22860787	1	+	FBgn0037197	0	0	0	0	0	1	0	0	FBgn0037197	CG13239 gene product from transcript CG13239-RA
1892	X	20735960	20735960	1	-	FBgn0031129	0	0	0	0	0	0	0	0	FBgn0031129	CG1324 gene product from transcript CG1324-RC
1893	2L	15852592	15852592	1	+	FBgn0028903	0	0	0	0	0	0	0	0	FBgn0028903	CG13243 gene product from transcript CG13243-RB
1894	2L	15916888	15916888	1	+	FBgn0032577	0	0	0	0	0	0	0	0	FBgn0032577	CG13244 gene product from transcript CG13244-RA
1895	2L	16004325	16004325	1	+	FBgn0045827	0	0	0	0	0	1	0	0	FBgn0045827	CG13245 gene product from transcript CG13245-RB
1896	3L	20370313	20370313	1	+	FBgn0036979	0	0	0	0	0	0	0	0	FBgn0036979	CG13247 gene product from transcript CG13247-RA
1897	3L	20410566	20410566	1	-	FBgn0036984	0	0	0	0	0	0	0	0	FBgn0036984	CG13248 gene product from transcript CG13248-RA
1898	3L	20533709	20533709	1	+	FBgn0037013	0	0	0	0	0	0	0	0	FBgn0037013	CG13250 gene product from transcript CG13250-RA
1899	3L	20637199	20637199	1	+	FBgn0037014	0	0	0	0	0	0	0	0	FBgn0037014	CG13251 gene product from transcript CG13251-RA
1900	3L	20730591	20730591	1	+	FBgn0037016	0	0	0	1	1	0	0	0	FBgn0037016	CG13252 gene product from transcript CG13252-RA
1901	3L	20719200	20719200	1	-	FBgn0037015	0	0	0	0	0	0	0	0	FBgn0037015	crimpy
1902	3L	20837488	20837488	1	+	FBgn0040636	1	0	0	0	0	1	0	0	FBgn0040636	CG13255 gene product from transcript CG13255-RB
1903	2L	16292970	16292970	1	-	FBgn0032582	1	0	0	0	0	0	0	0	FBgn0032582	CG13258 gene product from transcript CG13258-RB
1904	2L	16804884	16804884	1	+	FBgn0086673	0	0	0	0	0	1	0	0	FBgn0086673	CG13272 gene product from transcript CG13272-RB
1905	2L	16760138	16760138	1	-	FBgn0032602	0	0	0	0	0	0	0	0	FBgn0032602	pickpocket 17
1906	2L	16821093	16821093	1	-	FBgn0032609	0	0	0	0	0	0	0	0	FBgn0032609	CG13280 gene product from transcript CG13280-RA
1907	2L	16834502	16834502	1	-	FBgn0032612	0	0	0	0	0	1	0	0	FBgn0032612	CG13282 gene product from transcript CG13282-RB
1908	2L	16837258	16837258	1	-	FBgn0032613	0	0	0	0	0	0	0	0	FBgn0032613	CG13283 gene product from transcript CG13283-RA
1909	2L	16848716	16848716	1	-	FBgn0032614	0	0	0	1	0	0	0	0	FBgn0032614	CG13284 gene product from transcript CG13284-RE
1910	3L	5535759	5535759	1	-	FBgn0035611	0	0	0	0	0	1	0	0	FBgn0035611	CG13285 gene product from transcript CG13285-RB
1911	3L	5882304	5882304	1	+	FBgn0035643	0	0	0	0	0	0	0	0	FBgn0035643	CG13287 gene product from transcript CG13287-RA
1912	3L	5907381	5907381	1	+	FBgn0035648	0	0	1	0	0	0	0	0	FBgn0035648	CG13288 gene product from transcript CG13288-RB
1913	3L	6082883	6082883	1	+	FBgn0035677	0	0	0	0	0	1	0	0	FBgn0035677	CG13293 gene product from transcript CG13293-RC
1914	3L	6075245	6075245	1	-	FBgn0035674	0	0	0	1	0	0	0	0	FBgn0035674	CG13295 gene product from transcript CG13295-RA
1915	3L	6163157	6163157	1	+	FBgn0035687	0	0	0	0	0	0	0	0	FBgn0035687	CG13296 gene product from transcript CG13296-RA
1916	3L	6157377	6157377	1	-	FBgn0035685	0	0	0	0	0	0	0	0	FBgn0035685	CG13297 gene product from transcript CG13297-RA
1917	3L	6193179	6193179	1	-	FBgn0035692	0	1	0	1	1	0	0	0	FBgn0035692	CG13298 gene product from transcript CG13298-RA
1918	3L	6232361	6232361	1	-	FBgn0035694	0	0	0	0	0	0	0	0	FBgn0035694	CG13299 gene product from transcript CG13299-RA
1919	3L	6352390	6352390	1	-	FBgn0035699	0	0	0	0	0	0	0	0	FBgn0035699	CG13300 gene product from transcript CG13300-RA
1920	3L	8646822	8646822	1	-	FBgn0035921	0	0	0	0	0	0	0	0	FBgn0035921	CG13305 gene product from transcript CG13305-RC
1921	3L	8749726	8749726	1	-	FBgn0040828	0	0	0	1	0	0	0	0	FBgn0040828	CG13306 gene product from transcript CG13306-RA
1922	3L	8808544	8808544	1	+	FBgn0035932	0	0	0	0	0	0	0	0	FBgn0035932	CG13308 gene product from transcript CG13308-RB
1923	3L	8810395	8810395	1	+	FBgn0035933	0	0	0	0	0	0	0	0	FBgn0035933	CG13309 gene product from transcript CG13309-RA
1924	3L	8800532	8800532	1	-	FBgn0035928	0	0	0	0	0	0	0	0	FBgn0035928	CG13310 gene product from transcript CG13310-RA
1925	3L	8802164	8802164	1	-	FBgn0035929	0	0	0	0	0	0	0	0	FBgn0035929	CG13311 gene product from transcript CG13311-RA
1926	3L	8807213	8807213	1	-	FBgn0035931	0	0	0	0	0	0	0	0	FBgn0035931	CG13312 gene product from transcript CG13312-RA
1927	3L	8958857	8958857	1	+	FBgn0035941	0	0	0	0	0	0	0	0	FBgn0035941	CG13313 gene product from transcript CG13313-RA
1928	3L	8981795	8981795	1	+	FBgn0035949	0	0	0	0	0	0	0	0	FBgn0035949	CG13314 gene product from transcript CG13314-RB
1929	3L	9096876	9096876	1	+	FBgn0040827	0	0	0	1	0	0	0	0	FBgn0040827	CG13315 gene product from transcript CG13315-RA
1930	3R	8772686	8772686	1	-	FBgn0037627	0	0	0	0	0	0	0	0	FBgn0037627	CG13318 gene product from transcript CG13318-RA
1931	2R	12923904	12923904	1	+	FBgn0033781	0	1	0	1	0	0	1	1	FBgn0033781	CG13319 gene product from transcript CG13319-RA
1932	2R	12953556	12953556	1	+	FBgn0033787	0	0	0	0	0	0	0	0	FBgn0033787	CG13321 gene product from transcript CG13321-RB
1933	2R	12936527	12936527	1	-	FBgn0033784	0	1	0	1	1	0	0	1	FBgn0033784	Squamous cell carcinoma-related oncogene 3 ortholog
1934	2R	13047288	13047288	1	-	FBgn0033788	0	0	0	0	0	0	0	0	FBgn0033788	CG13323 gene product from transcript CG13323-RB
1935	2R	13049618	13049618	1	-	FBgn0033789	0	0	0	0	0	0	0	0	FBgn0033789	CG13324 gene product from transcript CG13324-RA
1936	2R	13116305	13116305	1	+	FBgn0033792	0	0	0	0	0	0	0	0	FBgn0033792	CG13325 gene product from transcript CG13325-RB
1937	2R	13132455	13132455	1	-	FBgn0033794	0	1	0	1	0	0	0	0	FBgn0033794	CG13326 gene product from transcript CG13326-RA
1938	2R	13515259	13515259	1	+	FBgn0033848	0	0	0	0	0	0	0	0	FBgn0033848	CG13330 gene product from transcript CG13330-RA
1939	2R	13521979	13521979	1	+	FBgn0033850	0	0	0	0	0	0	0	0	FBgn0033850	CG13331 gene product from transcript CG13331-RA
1940	2R	13525377	13525377	1	+	FBgn0033851	0	0	0	0	0	0	0	0	FBgn0033851	CG13332 gene product from transcript CG13332-RA
1941	2R	13555893	13555893	1	+	FBgn0033855	0	0	0	0	0	0	0	0	FBgn0033855	CG13333 gene product from transcript CG13333-RA
1942	2R	13558545	13558545	1	+	FBgn0033856	0	0	0	1	0	0	0	0	FBgn0033856	CG13334 gene product from transcript CG13334-RB
1943	2R	13665114	13665114	1	+	FBgn0033863	0	0	0	0	0	0	0	0	FBgn0033863	CG13337 gene product from transcript CG13337-RA
1944	2R	13824892	13824892	1	+	FBgn0033871	0	1	0	1	1	0	0	0	FBgn0033871	CG13339 gene product from transcript CG13339-RA
1945	2R	13780245	13780245	1	-	FBgn0033868	0	0	0	0	0	0	0	0	FBgn0033868	Sperm-Leucylaminopeptidase 7
1946	2R	13862012	13862012	1	+	FBgn0033884	1	0	0	0	0	0	0	0	FBgn0033884	CG13344 gene product from transcript CG13344-RA
1947	2R	13960404	13960404	1	-	FBgn0033886	0	1	0	1	0	0	0	1	FBgn0033886	Regulatory particle non-ATPase 13
1948	2R	13983474	13983474	1	-	FBgn0033890	0	0	0	0	0	0	0	1	FBgn0033890	Chromosome transmission fidelity 4
1949	X	807304	807304	1	-	FBgn0026874	0	0	0	0	0	0	0	0	FBgn0026874	CG13358 gene product from transcript CG13358-RD
1950	X	803470	803470	1	-	FBgn0025616	1	0	0	0	0	0	0	0	FBgn0025616	CG13359 gene product from transcript CG13359-RA
1951	X	790089	790089	1	-	FBgn0025620	0	0	0	0	0	0	0	0	FBgn0025620	CG13360 gene product from transcript CG13360-RA
1952	X	753653	753653	1	-	FBgn0029532	0	0	0	0	0	0	0	0	FBgn0029532	CG13361 gene product from transcript CG13361-RA
1953	X	751297	751297	1	-	FBgn0029531	0	0	0	0	0	0	0	0	FBgn0029531	CG13362 gene product from transcript CG13362-RA
1954	X	625201	625201	1	-	FBgn0026879	0	1	0	1	0	0	0	0	FBgn0026879	CG13364 gene product from transcript CG13364-RA
1955	X	621208	621208	1	-	FBgn0029529	0	0	0	1	0	0	0	0	FBgn0029529	CG13365 gene product from transcript CG13365-RA
1956	X	620195	620195	1	-	FBgn0025633	0	1	0	1	0	0	0	0	FBgn0025633	CG13366 gene product from transcript CG13366-RG
1957	X	623467	623467	1	+	FBgn0025640	0	0	0	1	0	0	0	0	FBgn0025640	CG13369 gene product from transcript CG13369-RA
1958	X	476984	476984	1	+	FBgn0029522	0	1	0	1	1	0	0	1	FBgn0029522	CG13373 gene product from transcript CG13373-RB
1959	X	294962	294962	1	-	FBgn0040370	0	0	0	0	0	0	0	0	FBgn0040370	CG13375 gene product from transcript CG13375-RB
1960	X	267028	267028	1	-	FBgn0029518	0	0	0	0	0	0	0	0	FBgn0029518	CG13376 gene product from transcript CG13376-RC
1961	3L	18617943	18617943	1	-	FBgn0036799	0	1	0	1	1	0	1	0	FBgn0036799	CG13380 gene product from transcript CG13380-RB
1962	2L	8384455	8384455	1	+	FBgn0032036	0	1	0	1	1	0	0	0	FBgn0032036	CG13384 gene product from transcript CG13384-RD
1963	2L	8396713	8396713	1	+	FBgn0032039	0	0	0	0	0	0	0	0	FBgn0032039	CG13385 gene product from transcript CG13385-RA
1964	2L	8399044	8399044	1	+	FBgn0032040	1	0	0	0	0	0	0	0	FBgn0032040	CG13386 gene product from transcript CG13386-RA
1965	2L	8376797	8376797	1	-	FBgn0032031	0	1	0	0	0	0	0	1	FBgn0032031	CG13390 gene product from transcript CG13390-RA
1966	2L	8382807	8382807	1	-	FBgn0032033	0	1	0	1	0	0	0	1	FBgn0032033	CG13392 gene product from transcript CG13392-RB
1967	2L	8411868	8411868	1	-	FBgn0014417	0	0	0	0	1	0	0	1	FBgn0014417	CG13397 gene product from transcript CG13397-RB
1968	2L	8415256	8415256	1	-	FBgn0032042	0	0	0	1	0	0	0	0	FBgn0032042	CG13398 gene product from transcript CG13398-RB
1969	3R	30726087	30726087	1	+	FBgn0039797	0	0	0	0	0	0	0	0	FBgn0039797	CG1340 gene product from transcript CG1340-RC
1970	X	14172624	14172624	1	-	FBgn0030538	0	0	0	0	0	0	0	0	FBgn0030538	Nascent-associated complex beta-subunit-like, testis 1
1971	X	14191986	14191986	1	-	FBgn0030544	0	0	0	0	0	0	0	0	FBgn0030544	CG13403 gene product from transcript CG13403-RA
1972	X	14266250	14266250	1	-	FBgn0030559	0	0	0	0	0	0	0	0	FBgn0030559	CG13404 gene product from transcript CG13404-RB
1973	3R	22103414	22103414	1	+	FBgn0038931	0	0	0	0	0	0	0	0	FBgn0038931	CG13407 gene product from transcript CG13407-RA
1974	3R	22080382	22080382	1	+	FBgn0038929	0	0	0	0	0	0	0	0	FBgn0038929	CG13408 gene product from transcript CG13408-RA
1975	3R	22031910	22031910	1	-	FBgn0038926	0	0	0	0	0	0	0	0	FBgn0038926	CG13409 gene product from transcript CG13409-RA
1976	3R	30690644	30690644	1	+	FBgn0039795	0	0	0	0	0	0	0	0	FBgn0039795	Serpin 100A
1977	2R	20526327	20526327	1	+	FBgn0034511	0	0	0	0	0	0	0	0	FBgn0034511	GNBP-like 3
1978	2R	20536578	20536578	1	+	FBgn0034513	0	0	0	0	0	0	0	0	FBgn0034513	CG13423 gene product from transcript CG13423-RA
1979	2R	20556859	20556859	1	+	FBgn0034520	0	0	0	0	0	0	0	0	FBgn0034520	lateral muscles scarcer
1980	2R	20513169	20513169	1	-	FBgn0034510	0	0	0	0	0	0	0	0	FBgn0034510	CG13426 gene product from transcript CG13426-RA
1981	2R	20539314	20539314	1	-	FBgn0034514	0	0	0	0	0	1	0	0	FBgn0034514	CG13427 gene product from transcript CG13427-RA
1982	2R	20540448	20540448	1	-	FBgn0034515	0	0	0	0	0	0	0	0	FBgn0034515	CG13428 gene product from transcript CG13428-RB
1983	2R	20552086	20552086	1	-	FBgn0034518	0	1	1	1	0	1	0	0	FBgn0034518	CG13430 gene product from transcript CG13430-RA
1984	2R	20636392	20636392	1	+	FBgn0034532	1	0	0	0	0	0	0	0	FBgn0034532	CG13436 gene product from transcript CG13436-RA
1985	2R	20661749	20661749	1	+	FBgn0034541	0	0	0	0	0	0	0	0	FBgn0034541	CG13437 gene product from transcript CG13437-RA
1986	2R	20692870	20692870	1	+	FBgn0034545	0	0	0	0	0	0	0	0	FBgn0034545	CG13438 gene product from transcript CG13438-RA
1987	2R	5653676	5653676	1	+	FBgn0027507	0	0	0	1	0	0	0	1	FBgn0027507	CG1344 gene product from transcript CG1344-RB
1988	2R	20730610	20730610	1	-	FBgn0034546	0	0	0	0	0	1	0	0	FBgn0034546	CG13442 gene product from transcript CG13442-RA
1989	2R	20773689	20773689	1	+	FBgn0034548	0	0	0	0	0	0	0	0	FBgn0034548	CG13443 gene product from transcript CG13443-RA
1990	3L	15809485	15809485	1	+	FBgn0036532	0	0	0	0	0	0	0	0	FBgn0036532	CG13445 gene product from transcript CG13445-RA
1991	3L	15612828	15612828	1	-	FBgn0036520	0	0	0	0	0	1	0	0	FBgn0036520	CG13449 gene product from transcript CG13449-RA
1992	3L	15517056	15517056	1	-	FBgn0036503	0	1	0	1	0	0	0	0	FBgn0036503	CG13454 gene product from transcript CG13454-RA
1993	3L	15496574	15496574	1	+	FBgn0036498	0	0	0	0	0	0	0	1	FBgn0036498	CG13455 gene product from transcript CG13455-RA
1994	3L	15131378	15131378	1	-	FBgn0036482	1	0	0	0	0	0	0	0	FBgn0036482	CG13457 gene product from transcript CG13457-RA
1995	3L	15113557	15113557	1	+	FBgn0036479	0	0	0	0	0	0	0	0	FBgn0036479	CG13458 gene product from transcript CG13458-RA
1996	3L	15061705	15061705	1	-	FBgn0036471	0	0	0	0	0	0	0	0	FBgn0036471	CG13460 gene product from transcript CG13460-RB
1997	3L	15052490	15052490	1	-	FBgn0036468	0	0	0	0	0	0	0	0	FBgn0036468	CG13461 gene product from transcript CG13461-RA
1998	3L	15054777	15054777	1	+	FBgn0036470	0	0	0	0	0	0	0	0	FBgn0036470	Enhancer of Acetyltransferase Chameau
1999	3L	14944331	14944331	1	-	FBgn0040809	0	0	0	0	0	1	0	0	FBgn0040809	CG13465 gene product from transcript CG13465-RA
[truncated: 10,999 more rows]
